# Supplementary material for: Microphase separation of living cells
Source: Nat Commun. 2023 Feb 13;14:796. doi: 10.1038/s41467-023-36395-2 (PMC9925768; doi:10.1038/s41467-023-36395-2)
Supplement: Supplementary file 10 — Source Data [file 41467_2023_36395_MOESM10_ESM.zip]

Archive with 23 entries (19 files):
- SourceData/
- SourceData/2-analyticalmodel/
- SourceData/2-analyticalmodel/Figure3e-2.dat
- SourceData/2-analyticalmodel/Figure3c-3.dat
- SourceData/2-analyticalmodel/Figure3c-4.dat
- SourceData/2-analyticalmodel/Figure3d-1.dat
- SourceData/2-analyticalmodel/Figure3d-4.dat
- SourceData/2-analyticalmodel/Figure3d-3.dat
- SourceData/2-analyticalmodel/Figure3d-8.dat
- SourceData/2-analyticalmodel/Figure3e-1.dat
- SourceData/2-analyticalmodel/Figure3c-1.dat
- SourceData/2-analyticalmodel/Figure3d-6.dat
- SourceData/2-analyticalmodel/Figure3c-2.dat
- SourceData/2-analyticalmodel/Figure3d-7.dat
- SourceData/2-analyticalmodel/Figure3d-2.dat
- SourceData/2-analyticalmodel/Figure3d-5.dat
- SourceData/3-simulations/
- SourceData/3-simulations/Figure4d-1.dat
- SourceData/3-simulations/Figure4d-3.dat
- SourceData/3-simulations/Figure4d-4.dat
- SourceData/3-simulations/Figure4d-2.dat
- SourceData/1-experiments/
- SourceData/1-experiments/experiments.xlsx
