# Supplementary material for: Microphase separation of living cells
Source: Nat Commun. 2023 Feb 13;14:796. doi: 10.1038/s41467-023-36395-2 (PMC9925768; doi:10.1038/s41467-023-36395-2)
Supplement: Supplementary file 10 — Source Data [file 41467_2023_36395_MOESM10_ESM.zip › SourceData/2-analyticalmodel/Figure3e-2.dat]

0.56	0.6649738990119957
0.5800000000000001	0.37057592324205496
0.6000000000000001	0.27023894969547824
0.6200000000000001	0.21596218890733782
0.64	0.18124557504815134
0.66	0.15725753851781002
0.68	0.1397551556380942
0.7000000000000001	0.12646755816672628
0.7200000000000001	0.11592074200981507
0.74	0.10732573886723054
0.76	0.10023876323007581
0.78	0.09429930167503683
0.8	0.08925298861724715
0.8200000000000001	0.08491525247161316
0.8400000000000001	0.08114893924463487
0.8600000000000001	0.07785002237970372
0.8800000000000001	0.07493818402414142
0.9000000000000001	0.07235043494747369
0.92	0.0700366880767327
0.9400000000000001	0.06798115432549084
0.9600000000000001	0.06635448594077759
0.98	0.06484984916844744
1.	0.06345217294710541
1.02	0.062148866113962156
1.04	0.060929326383995584
1.06	0.059784455181279575
1.08	0.058703336515784514
1.1	0.05768261058465704
1.12	0.056716583268709
1.1400000000000001	0.055800304711134785
1.1600000000000001	0.05492944940573049
1.1800000000000002	0.05410021869746951
1.2000000000000002	0.053309260985131605
1.2200000000000002	0.05255360600872209
1.2400000000000002	0.051830610420899134
1.2600000000000002	0.05113791245711287
1.28	0.05047339398707064
1.3	0.049835148588713095
1.32	0.049221454562714075
1.34	0.048630752020784866
1.36	0.04796940118027046
1.3800000000000001	0.04723228940576238
1.4	0.04653875122148463
1.42	0.04588531111579975
1.44	0.04526884645061096
1.46	0.044686544337565956
1.48	0.04413586462920173
1.5	0.0436145080440959
1.52	0.043120388619837885
1.54	0.042651609828313196
1.56	0.0422064438015538
1.58	0.04178331320887343
1.6	0.041380775401465085
1.62	0.04099750850250221
1.6400000000000001	0.04063229917169629
1.6600000000000001	0.0402840318153508
1.6800000000000002	0.03995167904784124
1.7000000000000002	0.03963429323951318
1.72	0.03933099901025949
1.74	0.0390409865483892
1.76	0.03876350565150735
1.78	0.03849786029645193
1.8	0.038243404100962615
1.82	0.03799953597455808
1.84	0.03776569613550988
1.86	0.03754136272708211
1.8800000000000001	0.03732604869353761
1.9000000000000001	0.0371192989576181
1.9200000000000002	0.03692068786629244
1.9400000000000002	0.03672981687566437
1.9600000000000002	0.036546312449470285
1.98	0.03636982414865554
2.	0.03620002289217762
2.02	0.03603659937149845
2.04	0.0358792626032398
2.06	0.03572773860623389
2.08	0.03558176919073961
2.1	0.035441110848950616
2.12	0.03530841602602159
2.14	0.035183791117561945
2.16	0.03506329828908262
2.18	0.03494677004179016
2.2	0.03483404755247189
2.22	0.0347249801251528
2.24	0.03461942468354516
2.26	0.03451724530081359
2.2800000000000002	0.03441831276351005
2.3	0.03432250416682673
2.3200000000000003	0.03422970253859322
2.34	0.034139796489667903
2.3600000000000003	0.03405267988860254
2.38	0.03396825155864642
2.4000000000000004	0.03388641499532255
2.42	0.03380707810298191
2.4400000000000004	0.033730152948862516
2.46	0.033655555533323174
2.48	0.03358320557502827
2.5	0.03351302630996558
2.52	0.033444944303275013
2.54	0.03337888927294853
2.56	0.03331479392454127
2.58	0.033252593796105775
2.6	0.033192227112617094
2.62	0.033133634649225994
2.64	0.03307675960272452
2.66	0.033021547470652335
2.68	0.03296794593752718
2.7	0.03291590476771312
2.72	0.032865375704482225
2.74	0.03281631237485777
2.7600000000000002	0.03276867019985865
2.7800000000000002	0.0327224063097903
2.8000000000000003	0.03267747946425913
2.8200000000000003	0.03263384997660309
2.8400000000000003	0.03259147964246227
2.8600000000000003	0.0325503316722238
2.88	0.03251037062710487
2.9	0.03247156235864186
2.92	0.032433873951382405
2.94	0.0324163611810148
2.96	0.0324005843055195
2.98	0.03238441678282255
3.	0.03236787013485474
3.02	0.032350955644519105
3.04	0.03233368435806658
3.06	0.032316067087642286
3.08	0.03229811441398373
3.1	0.03227983668925564
3.12	0.0322612440399991
3.14	0.03224234637018798
3.16	0.03222315336437028
3.18	0.03220367449088816
3.2	0.03218391900516118
3.22	0.032163895953022686
3.24	0.03214361417410051
3.2600000000000002	0.032123082305229644
3.2800000000000002	0.032102308783893245
3.3000000000000003	0.03208130185167924
