# Supplementary material for: Microphase separation of living cells
Source: Nat Commun. 2023 Feb 13;14:796. doi: 10.1038/s41467-023-36395-2 (PMC9925768; doi:10.1038/s41467-023-36395-2)
Supplement: Supplementary file 10 — Source Data [file 41467_2023_36395_MOESM10_ESM.zip › SourceData/2-analyticalmodel/Figure3c-3.dat]

0.0001	0.09143950444803592
0.0041	0.09146480414115943
0.0081	0.09153784616210198
0.0121	0.09165863051086358
0.0161	0.09182715718744423
0.0201	0.09204342619184396
0.0241	0.09230743752406272
0.0281	0.09261919118410053
0.032100000000000004	0.09297868717195741
0.03610000000000001	0.0933861141202462
0.040100000000000004	0.0938429294202135
0.0441	0.09434925202274654
0.048100000000000004	0.09490508192784533
0.05210000000000001	0.09551041913550988
0.056100000000000004	0.09616526364574017
0.0601	0.09686961545853622
0.0641	0.09762347457389799
0.06810000000000001	0.09842181227388769
0.07210000000000001	0.09926724007246097
0.0761	0.10016316633119815
0.0801	0.10110959105009922
0.08410000000000001	0.10210651422916414
0.0881	0.10315393586839296
0.0921	0.10425185596778566
0.0961	0.10540027452734223
0.10010000000000001	0.1066194443850926
0.10410000000000001	0.10789085334731884
0.1081	0.10917237235889773
0.1121	0.11046400141982932
0.11610000000000001	0.11176574053011355
0.1201	0.11307758968975044
0.1241	0.11439954889874002
0.1281	0.11573161815708224
0.1321	0.1170727595046623
0.1361	0.11840329776250826
0.1401	0.11971645057524735
0.1441	0.12101221794287959
0.14809999999999998	0.12229059986540494
0.15209999999999999	0.12355159634282345
0.1561	0.12479520737513511
0.1601	0.1260214329623399
0.1641	0.1272302731044378
0.1681	0.12834708476239465
0.1721	0.12942272690946166
0.17609999999999998	0.13045799834209065
0.18009999999999998	0.13145289906028162
0.18409999999999999	0.13240742906403458
0.1881	0.13332158835334953
0.1921	0.13419537692822647
0.1961	0.1350287947886654
0.2001	0.1358336098205582
0.2041	0.13661194806438717
0.2081	0.13736179810828147
0.21209999999999998	0.13808315995224107
0.2161	0.13877603359626603
0.2201	0.1394404190403563
0.2241	0.14007631628451192
0.2281	0.14068372532873286
0.2321	0.14126505430444253
0.2361	0.1418264276304511
0.24009999999999998	0.14236787813277094
0.24409999999999998	0.14288940581140205
0.2481	0.14339101066634444
0.2521	0.1438726926975981
0.2561	0.144334451905163
0.2601	0.14477628828903916
0.2641	0.14519895175790468
0.2681	0.1456068519265008
0.2721	0.14600047776214092
0.2761	0.14637982926482507
0.2801	0.14674490643455324
0.2841	0.1470957092713254
0.2881	0.14743223777514158
0.29209999999999997	0.1477544919460018
0.2961	0.14806262642399917
0.3001	0.14835937571108596
0.3041	0.14864541407600546
0.3081	0.14892074151875773
0.3121	0.14918535803934269
0.3161	0.14943926363776042
0.3201	0.14968245831401084
0.3241	0.149914942068094
0.3281	0.1501367149000099
0.3321	0.1503491710777342
0.3361	0.15055323887854455
0.3401	0.1507489026303315
0.3441	0.15093616233309512
0.3481	0.15111501798683538
0.35209999999999997	0.1512854695915523
0.35609999999999997	0.15144751714724589
0.3601	0.1516011606539161
0.3641	0.15174700064673977
0.3681	0.15188596461416184
0.3721	0.15201803936071062
0.3761	0.15214322488638607
0.3801	0.15226152119118821
0.3841	0.15237292827511703
0.3881	0.15247744613817255
0.3921	0.15257507478035476
0.3961	0.15266604064098813
0.4001	0.15275107828751186
