# Supplementary material for: Microphase separation of living cells
Source: Nat Commun. 2023 Feb 13;14:796. doi: 10.1038/s41467-023-36395-2 (PMC9925768; doi:10.1038/s41467-023-36395-2)
Supplement: Supplementary file 10 — Source Data [file 41467_2023_36395_MOESM10_ESM.zip › SourceData/2-analyticalmodel/Figure3c-4.dat]

0.0001	0.15795473986341235
0.0041	0.15797104723620925
0.0081	0.15801569739324178
0.0121	0.1580886903345099
0.0161	0.15819002606001364
0.0201	0.15831970456975303
0.0241	0.158477725863728
0.0281	0.1586640899419386
0.032100000000000004	0.1588787968043848
0.03610000000000001	0.1591242335407095
0.040100000000000004	0.15939607096702801
0.0441	0.1596935275965251
0.048100000000000004	0.16001660342920077
0.05210000000000001	0.16036529846505498
0.056100000000000004	0.16073961270408776
0.0601	0.16113954614629913
0.0641	0.1615650987916891
0.06810000000000001	0.16201936869351083
0.07210000000000001	0.1624954808021855
0.0761	0.1629900596640997
0.0801	0.16350310527925344
0.08410000000000001	0.16403461764764665
0.0881	0.1645845967692794
0.0921	0.16515304264415165
0.0961	0.1657399552722634
0.10010000000000001	0.1663482247434692
0.10410000000000001	0.16697130531603022
0.1081	0.16760152198161393
0.1121	0.1682388747402204
0.11610000000000001	0.16888336359184958
0.1201	0.16953498853650145
0.1241	0.17019374957417602
0.1281	0.17085964670487333
0.1321	0.17153189369414562
0.1361	0.17220165493699813
0.1401	0.17286788034432712
0.1441	0.17353056991613253
0.14809999999999998	0.17418972365241442
0.15209999999999999	0.17484534155317275
0.1561	0.1754974236184075
0.1601	0.17614596984811873
0.1641	0.1767909802423064
0.1681	0.17741620262670096
0.1721	0.17803047828851118
0.17609999999999998	0.17863396715299432
0.18009999999999998	0.17922666922015035
0.18409999999999999	0.1798085844899793
0.1881	0.18037971296248115
0.1921	0.1809400546376559
0.1961	0.18148960951550355
0.2001	0.18202231871533847
0.2041	0.1825407332092426
0.2081	0.183046339070486
0.21209999999999998	0.18353913629906868
0.2161	0.18401912489499062
0.2201	0.1844863048582518
0.2241	0.18494067618885224
0.2281	0.18538223888679198
0.2321	0.18581001049115042
0.2361	0.18622514997849268
0.24009999999999998	0.18662863812875438
0.24409999999999998	0.1870204749419355
0.2481	0.18740066041803605
0.2521	0.187769194557056
0.2561	0.1881260773589954
0.2601	0.18847130882385418
0.2641	0.18880478800260522
0.2681	0.1891276743518854
0.2721	0.18944071743512284
0.2761	0.1897439172523175
0.2801	0.19003727380346938
0.2841	0.1903207870885785
0.2881	0.1905944571076448
0.29209999999999997	0.19085828386066836
0.2961	0.19111230343193636
0.3001	0.19135763624418375
0.3041	0.191594790651419
0.3081	0.19182376665364206
0.3121	0.19204456425085295
0.3161	0.19225718344305168
0.3201	0.19246162423023824
0.3241	0.19265788661241262
0.3281	0.19284597058957484
0.3321	0.19302670346116707
0.3361	0.19320059409964477
0.3401	0.19336763213294422
0.3441	0.19352781756106546
0.3481	0.19368115038400846
0.35209999999999997	0.19382763060177324
0.35609999999999997	0.19396725821435978
0.3601	0.19410003322176808
0.3641	0.19422641142987793
0.3681	0.1943469585034805
0.3721	0.194461644000111
0.3761	0.19457046791976954
0.3801	0.194673430262456
0.3841	0.19477053102817046
0.3881	0.1948617702169129
0.3921	0.1949471478286833
0.3961	0.1950268801387534
0.4001	0.19510148765119292
