# Supplementary material for: Microphase separation of living cells
Source: Nat Commun. 2023 Feb 13;14:796. doi: 10.1038/s41467-023-36395-2 (PMC9925768; doi:10.1038/s41467-023-36395-2)
Supplement: Supplementary file 10 — Source Data [file 41467_2023_36395_MOESM10_ESM.zip › SourceData/2-analyticalmodel/Figure3d-1.dat]

0.52	5.226293796026072
0.54	2.218210829253264
0.56	1.596236879865308
0.5800000000000001	1.3387386426289802
0.6	1.179499910898399
0.62	1.077949372447889
0.64	1.0235439021622017
0.66	0.9775902798252474
0.68	0.938797756159319
0.7	0.9060432636626634
0.72	0.8783716951451169
0.74	0.8556658718758418
0.76	0.836689835887626
0.78	0.8195902434514051
0.8	0.8043106405760139
0.8200000000000001	0.7910088431905411
0.8400000000000001	0.7787071796194024
0.8600000000000001	0.7673598570043342
0.88	0.7571788065243692
0.9	0.7477029599700588
0.92	0.738790670646753
0.94	0.730425284831884
0.96	0.7225892409750968
0.98	0.7152642827288966
1.	0.7084316620908597
1.02	0.7017067263514293
1.04	0.6952621637833323
1.06	0.6891126834830332
1.08	0.6832528154358359
1.1	0.6776767092400143
1.12	0.6723781812526067
1.1400000000000001	0.6673047048475925
1.1600000000000001	0.6622448175458603
1.1800000000000002	0.6572551432672397
1.2000000000000002	0.6523363645971418
1.2200000000000002	0.6474891306765155
1.24	0.6427140554587472
1.26	0.6380117159542147
1.28	0.6333826505640414
1.3	0.628827357497806
1.32	0.624346293285584
1.34	0.619939871394312
1.3599999999999999	0.6156084609579676
1.38	0.6113523856315163
1.4	0.6070313068013165
1.42	0.6027251451508584
1.44	0.5984496372983291
1.46	0.5942052169338732
1.48	0.5899923166768876
1.5	0.5858113676193538
1.52	0.5816627988527815
1.54	0.5775470369793876
1.56	0.573464505608186
1.58	0.5694156248367691
1.6	0.5653967684113819
1.62	0.5612437320451366
1.6400000000000001	0.5570951704916166
1.6600000000000001	0.5529511788328948
1.68	0.5488118546350854
1.7	0.54467729802101
1.72	0.5405476117449957
1.74	0.536422901269854
1.76	0.5323032748460863
1.78	0.5281888435933588
1.8	0.5240797215842965
1.82	0.5199760259306346
1.84	0.5158778768717712
1.86	0.5117853978657554
1.8800000000000001	0.5076987156827505
1.9000000000000001	0.5036179605010036
1.9200000000000002	0.499543266005349
1.94	0.49547476948826885
1.96	0.49141261195353353
1.98	0.48735693822243514
2.	0.4833078970426187
2.02	0.4792656411995137
2.04	0.475230327630362
2.06	0.47120211754081875
2.08	0.4671811765241082
2.1	0.46316767468269326
2.12	0.4591617867524131
2.14	0.4551636922290242
2.16	0.4511735754970694
2.18	0.4471916259609883
2.2	0.4432180381783482
2.2199999999999998	0.4392530119950782
2.24	0.43529675268254703
2.26	0.43134947107632027
2.2800000000000002	0.427411383716394
2.3	0.4234827129886801
2.3200000000000003	0.41956368726749615
2.34	0.41565454105876715
2.3600000000000003	0.411648842718542
2.38	0.4076055322106728
2.4000000000000004	0.4035624198586052
2.42	0.39951951166173716
2.44	0.39547681386347705
2.46	0.3914343329672967
2.48	0.3873920757372288
2.5	0.38335004922924354
2.52	0.37930826079581703
2.54	0.37526671810425916
2.56	0.3712254291536942
2.58	0.367184402293154
2.6	0.363143646240858
2.62	0.3591031701047816
2.64	0.3550629834046124
2.66	0.35102309609519716
2.68	0.3469835185916083
2.7	0.3429442617959558
2.72	0.33890533712608695
2.74	0.3348667565463351
2.7600000000000002	0.33082853260048295
2.7800000000000002	0.32679067844713383
2.8000000000000003	0.32275320789769507
2.8200000000000003	0.31871613545719746
2.84	0.3146794763682092
2.86	0.31064324665810694
2.88	0.30660746319001925
2.9	0.3025721437177671
2.92	0.2985373069451789
2.94	0.29450297259018177
2.96	0.29046916145413043
2.98	0.28643589549686826
3.	0.2824031979180856
3.02	0.278371093245591
3.04	0.27433960743119123
3.06	0.27030876795494874
3.08	0.26627860393867736
3.1	0.26224914626964346
3.12	0.258220427735546
3.14	0.2541924831719917
3.16	0.2501653496238205
3.18	0.24613906652181652
3.2	0.2421136758765274
3.22	0.23808922249114137
3.24	0.23406575419305645
3.2600000000000002	0.2300421127357961
3.2800000000000002	0.22600628443451598
3.3000000000000003	0.22197045622401002
3.3200000000000003	0.2179346281093215
3.34	0.21389880009587348
3.36	0.20986297218950736
3.38	0.205827144396522
3.4	0.20179131672371997
3.42	0.19775548917845923
3.44	0.19371966176871158
3.46	0.18968383450312637
3.48	0.18564800739110576
3.5	0.1816121804428876
3.52	0.17757635366963978
3.54	0.17354052708356965
3.56	0.16950470069804707
3.58	0.16546887452774614
3.6	0.16143304858880878
3.62	0.15739722289903138
3.64	0.15336139747808533
3.66	0.14932557234776742
3.68	0.14528974753229618
3.7	0.14125392305865886
3.72	0.13721809895701706
3.74	0.13318227526118812
3.7600000000000002	0.12914644934353448
3.7800000000000002	0.12511062280154894
3.8000000000000003	0.1210747962595634
3.8200000000000003	0.1170389697175781
3.8400000000000003	0.11300314317559251
3.86	0.10896731663360723
3.88	0.10493149009162181
3.9	0.10089566354963639
3.92	0.09685983700765093
3.94	0.09282401046566542
3.96	0.08878818392368013
3.98	0.08475235738169441
4.	0.08071653083970926
4.02	0.07668070429772364
4.04	0.07264487775573815
4.0600000000000005	0.0686090512137528
4.08	0.06457322467176714
4.1	0.060537398129781914
4.12	0.05650157158779643
4.140000000000001	0.05246574504581072
4.16	0.0484299185038254
4.18	0.04439409196183985
4.2	0.040358265419854315
4.220000000000001	0.036322438877868894
4.24	0.03228661233588351
4.26	0.02825078579389818
4.28	0.024214959251912773
4.300000000000001	0.020179132709926922
4.32	0.01614330616794176
4.34	0.012107479625956393
4.359999999999999	0.008071653083971014
4.38	0.00403582654198546
