# Supplementary material for: Microphase separation of living cells
Source: Nat Commun. 2023 Feb 13;14:796. doi: 10.1038/s41467-023-36395-2 (PMC9925768; doi:10.1038/s41467-023-36395-2)
Supplement: Supplementary file 10 — Source Data [file 41467_2023_36395_MOESM10_ESM.zip › SourceData/2-analyticalmodel/Figure3d-4.dat]

0.58	1.868269702218626
0.6	1.3603998623304479
0.62	1.1090997685858068
0.6399999999999999	0.9845595847274821
0.6599999999999999	0.910830470471312
0.6799999999999999	0.8568350939642428
0.7	0.8159302701016018
0.72	0.7842097949908631
0.74	0.7592064694686188
0.76	0.7392768252016657
0.78	0.7232798628251281
0.7999999999999999	0.7103966662900247
0.82	0.7000231853236769
0.84	0.6887778605845144
0.86	0.6748630789834967
0.8799999999999999	0.6614627870239806
0.8999999999999999	0.648580228110049
0.9199999999999999	0.6362167571409489
0.94	0.6243718156801681
0.96	0.6130429422071285
0.98	0.602225817015465
1.	0.5919143398639315
1.02	0.582100737181265
1.04	0.5729496427960961
1.06	0.5644218195614524
1.08	0.5561291508307984
1.1	0.5480732087743496
1.12	0.5402550882878298
1.1400000000000001	0.5327847526389671
1.16	0.525521182815507
1.18	0.5184121090894385
1.2	0.5114593596240056
1.22	0.5047024092199529
1.24	0.49812927548099156
1.26	0.491661946459334
1.28	0.4853022299006384
1.2999999999999998	0.47905184944467616
1.3199999999999998	0.472912435663629
1.3399999999999999	0.46688551727020794
1.3599999999999999	0.460972512595113
1.38	0.4551222865161204
1.4	0.44930833348378
1.42	0.44356732979495556
1.44	0.43790076847643383
1.46	0.4323101155001935
1.48	0.4267968044132942
1.5	0.4213622308239905
1.52	0.41595794596179037
1.54	0.4105633773920348
1.56	0.40518986972659154
1.58	0.3998381400770014
1.6	0.39450893142601745
1.62	0.3892030133079645
1.6400000000000001	0.3839211824634736
1.6600000000000001	0.3786642634612948
1.6800000000000002	0.37343310927903756
1.7000000000000002	0.36822860183379397
1.7200000000000002	0.3630516524526452
1.7399999999999998	0.35787124954107025
1.7599999999999998	0.35268799362860426
1.7799999999999998	0.3475165694490659
1.7999999999999998	0.34235746415936913
1.8199999999999998	0.337211189335821
1.8399999999999999	0.3320782823116678
1.8599999999999999	0.3269593075828337
1.88	0.3218548582833928
1.9	0.31675819498415325
1.92	0.3116234603651463
1.94	0.30649077556615045
1.96	0.3013602436928159
1.98	0.296231974789414
2.	0.29110608641749186
2.02	0.28598270430533806
2.04	0.2808619630548159
2.06	0.27574400692572343
2.08	0.27062899070258206
2.1	0.26551708065466906
2.12	0.2604084556009444
2.14	0.255303308093185
2.16	0.2502018457325499
2.18	0.24510429263701927
2.2	0.2400108910797218
2.22	0.23492190332116689
2.24	0.229837613661883
2.26	0.2247583307460369
2.28	0.21968439015135977
2.3	0.2146161573062648
2.32	0.20955403078155893
2.34	0.20449844600904024
2.36	0.19944987950999649
2.38	0.19436745439572634
2.4	0.18926878167285538
2.42	0.18417026647724125
2.44	0.17907192225149327
2.46	0.1739737640114336
2.48	0.16887580857958998
2.5	0.16377807488023396
2.52	0.15868058425285966
2.54	0.15358336086831945
2.56	0.14848643220894275
2.58	0.1433898296551648
2.6	0.13829358920129756
2.62	0.1331977523348423
2.64	0.12810236712460257
2.66	0.12300748957773949
2.68	0.1179131853465409
2.7	0.11281953189457379
2.72	0.10772662127298249
2.74	0.10263456371688827
2.7600000000000002	0.09754349235849963
2.7800000000000002	0.09245291369285559
2.8000000000000003	0.08735708302907615
2.8200000000000003	0.08226125249085103
2.8400000000000003	0.07716542210305459
2.8600000000000003	0.07206959189759521
2.8800000000000003	0.06697376191609367
2.9	0.06187793221387976
2.92	0.056782102866145746
2.94	0.05168627397773594
2.96	0.04659044473804705
2.98	0.04149461484482308
3.	0.03639878495159925
3.02	0.031302955058375326
3.04	0.026207125165151363
3.06	0.021111295271927552
3.08	0.01601546537870353
3.1	0.010919635485479721
3.12	0.005823805592255752
