# Supplementary material for: Microphase separation of living cells
Source: Nat Commun. 2023 Feb 13;14:796. doi: 10.1038/s41467-023-36395-2 (PMC9925768; doi:10.1038/s41467-023-36395-2)
Supplement: Supplementary file 10 — Source Data [file 41467_2023_36395_MOESM10_ESM.zip › SourceData/2-analyticalmodel/Figure3d-3.dat]

0.58	1.8779498219643058
0.6	1.3718851619342407
0.62	1.2015894496160977
0.6399999999999999	1.113515307984678
0.6599999999999999	1.0466281087959648
0.6799999999999999	0.9947562367238676
0.7	0.9548126781096743
0.72	0.9229798681238522
0.74	0.8954461890921718
0.76	0.8723253275624301
0.78	0.8517840942448803
0.7999999999999999	0.8333882957692328
0.82	0.8172421542167932
0.84	0.8023157217666673
0.86	0.7885513625645959
0.8799999999999999	0.7758895101622718
0.8999999999999999	0.7642697550124872
0.9199999999999999	0.7532767526545818
0.94	0.742727951133141
0.96	0.7327854825963083
0.98	0.7234314740481358
1.	0.7146469742194993
1.02	0.7063530331703392
1.04	0.6981423441549401
1.06	0.6900764410490096
1.08	0.682157409276091
1.1	0.6743872054373149
1.12	0.6667676469126029
1.1400000000000001	0.6593004020126212
1.16	0.6519869804858143
1.18	0.6448287249399871
1.2	0.6378268029413963
1.22	0.6308832489745554
1.24	0.6238855251746629
1.26	0.6169527632886547
1.28	0.6100863971772856
1.2999999999999998	0.6032878623228837
1.3199999999999998	0.5965585929334319
1.3399999999999999	0.5899000188621052
1.3599999999999999	0.5833135623472525
1.38	0.576791931660409
1.4	0.5700589336942293
1.42	0.5633359045331433
1.44	0.5566231841232941
1.46	0.549921126876393
1.48	0.5432301023733695
1.5	0.5365504961037377
1.52	0.5298827102422584
1.54	0.5232271644644996
1.56	0.5165842968028925
1.58	0.5099545645448774
1.6	0.5033384451746946
1.62	0.49673643736034306
1.6400000000000001	0.4901490619871335
1.6600000000000001	0.4835768632391841
1.6800000000000002	0.47702040973005083
1.7000000000000002	0.4704802956835218
1.7200000000000002	0.46395714216537187
1.7399999999999998	0.4574515983666083
1.7599999999999998	0.4509643429383871
1.7799999999999998	0.44449608537837604
1.7999999999999998	0.4380475674678505
1.8199999999999998	0.43161956475821084
1.8399999999999999	0.4252128881049304
1.8599999999999999	0.4188283852461179
1.88	0.4124669424219411
1.9	0.40612948603005383
1.92	0.39977454670498686
1.94	0.3932229412248594
1.96	0.38667184821149597
1.98	0.38012129408438095
2.	0.37357130709602676
2.02	0.3670219175114361
2.04	0.3604731577796941
2.06	0.3539250627362902
2.08	0.3473776698259251
2.1	0.3408310193506749
2.12	0.3342851547469321
2.14	0.32774012289507637
2.16	0.3211959744664672
2.18	0.3146527643130922
2.2	0.308110551906085
2.22	0.3015694018303949
2.24	0.29502938434413456
2.26	0.2884905760126528
2.28	0.28195306042917845
2.3	0.27541692903607984
2.32	0.2688822820634333
2.34	0.26234922960480295
2.36	0.2558178928540905
2.38	0.24928840553212137
2.4	0.2427609155375846
2.42	0.23623558686431134
2.44	0.22971260183600925
2.46	0.22319216372102604
2.48	0.21667449980408343
2.5	0.21015986500984465
2.52	0.20362456703065912
2.54	0.19708616042489321
2.56	0.19054775413703098
2.58	0.18400934820096163
2.6	0.17747094265556707
2.62	0.1709325375456784
2.64	0.16439413292326
2.66	0.15785572884888444
2.68	0.15131732539359447
2.7	0.14477892264126588
2.72	0.13824052069164317
2.74	0.1317021196642776
2.7600000000000002	0.12516371970370188
2.7800000000000002	0.11862532098631327
2.8000000000000003	0.11208691920657818
2.8200000000000003	0.1055485155861943
2.8400000000000003	0.09901011196581075
2.8600000000000003	0.09247170834542681
2.8800000000000003	0.08593330472504325
2.9	0.0793949011046595
2.92	0.07285649748427594
2.94	0.06631809386389213
2.96	0.05977969024350837
2.98	0.053241286623124565
3.	0.046702883002740905
3.02	0.04016447938235714
3.04	0.03362607576197334
3.06	0.027087672141589695
3.08	0.020549268521205824
3.1	0.01401086490082221
3.12	0.007472461280438379
