# Supplementary material for: Microphase separation of living cells
Source: Nat Commun. 2023 Feb 13;14:796. doi: 10.1038/s41467-023-36395-2 (PMC9925768; doi:10.1038/s41467-023-36395-2)
Supplement: Supplementary file 10 — Source Data [file 41467_2023_36395_MOESM10_ESM.zip › SourceData/2-analyticalmodel/Figure3d-8.dat]

0.57	1.4521840181233217
0.59	1.0925630908214958
0.61	0.9180365011195929
0.6299999999999999	0.8162820196250505
0.6499999999999999	0.7374321456338488
0.6699999999999999	0.6715338166952466
0.69	0.6178520347754458
0.71	0.5718428608443886
0.73	0.5311814575891242
0.75	0.4941729531625545
0.77	0.45981339955808076
0.7899999999999999	0.42766719552211085
0.8099999999999999	0.39709615341540616
0.83	0.3679668648856252
0.85	0.3393943486918857
0.8699999999999999	0.31149709641669887
0.8899999999999999	0.28395094755099687
0.9099999999999999	0.2567770904165435
0.9299999999999999	0.22951273571816486
0.95	0.20234176151570674
0.97	0.1753060941577609
0.99	0.1484761503846336
1.01	0.12155273975856078
1.03	0.09452637878429196
1.0499999999999998	0.0675245921424628
1.0699999999999998	0.04052264231660891
1.0899999999999999	0.01350754833063463
