# Supplementary material for: Microphase separation of living cells
Source: Nat Commun. 2023 Feb 13;14:796. doi: 10.1038/s41467-023-36395-2 (PMC9925768; doi:10.1038/s41467-023-36395-2)
Supplement: Supplementary file 10 — Source Data [file 41467_2023_36395_MOESM10_ESM.zip › SourceData/2-analyticalmodel/Figure3e-1.dat]

0.56	1.0304205315047645
0.5800000000000001	0.612643796294045
0.6000000000000001	0.4488971358927964
0.6200000000000001	0.3578707728101952
0.64	0.3010472592835485
0.66	0.26081334822640573
0.68	0.23058824856794377
0.7000000000000001	0.20735324682986556
0.7200000000000001	0.18893092609329995
0.74	0.17396412034008793
0.76	0.161562771357522
0.78	0.15111878979845947
0.8	0.14220252001029804
0.8200000000000001	0.13450171463235716
0.8400000000000001	0.12775782013296832
0.8600000000000001	0.12180286844457623
0.8800000000000001	0.11651481452443231
0.9000000000000001	0.11178677700201499
0.92	0.10753361440121086
0.9400000000000001	0.10368665843303322
0.9600000000000001	0.10018990855164643
0.98	0.09699723553828267
1.	0.09407029506976654
1.02	0.09137694944097378
1.04	0.08889005861128851
1.06	0.08658654349254197
1.08	0.08445869688618081
1.1	0.08255014905222931
1.12	0.08077593064974212
1.1400000000000001	0.07912252687435495
1.1600000000000001	0.0775781622786118
1.1800000000000002	0.0761325313157647
1.2000000000000002	0.07477658040319686
1.2200000000000002	0.07350232016507048
1.2400000000000002	0.0723026757192344
1.2600000000000002	0.07117136011829849
1.28	0.07010276817184687
1.3	0.06909188692956741
1.32	0.06813421986014029
1.34	0.06722572234788768
1.36	0.06636274658881389
1.3800000000000001	0.06554199432987533
1.4	0.06476047618242853
1.42	0.06401547646975916
1.44	0.06330452275215677
1.46	0.0626253593209596
1.48	0.06192929068988736
1.5	0.06123922789018558
1.52	0.06057363818749622
1.54	0.059931193957282775
1.56	0.05931066444596092
1.58	0.05871090690813019
1.6	0.05813085871444935
1.62	0.05756953030706135
1.6400000000000001	0.05702599889710407
1.6600000000000001	0.05649940281369258
1.6800000000000002	0.055988936426263215
1.7000000000000002	0.05549384557277634
1.72	0.05501342343527156
1.74	0.05454700681194026
1.76	0.054093972741425134
1.78	0.053653735440662556
1.8	0.053225743522419024
1.82	0.052809477462801506
1.84	0.05240444729262503
1.86	0.052010190489605
1.8800000000000001	0.051626270051047814
1.9000000000000001	0.05125227272904638
1.9200000000000002	0.05088780741222287
1.9400000000000002	0.05053250363984889
1.9600000000000002	0.05018601023573361
1.98	0.04984799405063116
2.	0.049518138803123925
2.02	0.04919614400999891
2.04	0.04888172399806597
2.06	0.0485746069901895
2.08	0.04827453425903623
2.1	0.04798125934270008
2.12	0.0477156078702883
2.14	0.04748317971303814
2.16	0.04725758623691065
2.18	0.04703854973594187
2.2	0.04682580707555431
2.22	0.046619108758259066
2.24	0.046418218059860114
2.26	0.046222910230066354
2.2800000000000002	0.046032971752006734
2.3	0.045848199655666645
2.3200000000000003	0.04566840088075187
2.34	0.04549339168488779
2.3600000000000003	0.04532299709346063
2.38	0.04515705038773902
2.4000000000000004	0.044995392628210784
2.42	0.04483787221036707
2.4400000000000004	0.04468434445038628
2.46	0.04453467119841454
2.48	0.04438872047733015
2.5	0.04424636614506168
2.52	0.04410748757869855
2.54	0.04397196937877561
2.56	0.04383970109225278
2.58	0.04371057695283425
2.6	0.043584495637373245
2.62	0.043461360037223264
2.64	0.043341077043481134
2.66	0.04322355734514629
2.68	0.04310871523930935
2.7	0.042996468452542236
2.72	0.04288673797272975
2.74	0.04277944789064137
2.7600000000000002	0.04267452525059449
2.7800000000000002	0.04257189990960667
2.8000000000000003	0.04247150440448599
2.8200000000000003	0.04237327382633904
2.8400000000000003	0.04227714570202633
2.8600000000000003	0.042183059882115716
2.88	0.04209095843493182
2.9	0.042000785546310884
2.92	0.041912487424714866
2.94	0.04182601221137007
2.96	0.04174130989512681
2.98	0.04165833223175278
3.	0.04157703266739437
3.02	0.04149736626595913
3.04	0.041419289640187526
3.06	0.04134276088619728
3.08	0.04126773952129866
3.1	0.04119418642489585
3.12	0.04112206378229064
3.14	0.04105133503123406
3.16	0.04098196481106096
3.18	0.04091391891427161
3.2	0.04084716424042054
3.22	0.04078166875218639
3.24	0.04071740143350592
3.2600000000000002	0.040654332249656255
3.2800000000000002	0.040592432109186366
3.3000000000000003	0.04052518877734109
