# Supplementary material for: Microphase separation of living cells
Source: Nat Commun. 2023 Feb 13;14:796. doi: 10.1038/s41467-023-36395-2 (PMC9925768; doi:10.1038/s41467-023-36395-2)
Supplement: Supplementary file 10 — Source Data [file 41467_2023_36395_MOESM10_ESM.zip › SourceData/2-analyticalmodel/Figure3c-1.dat]

0.0001	0.010265498001956424
0.0041	0.010290392762721373
0.0081	0.01037588434835672
0.0121	0.010521972758862469
0.0161	0.010728657994238614
0.0201	0.010995940054485159
0.0241	0.0113238189396021
0.0281	0.01171229464958944
0.032100000000000004	0.012161367184447176
0.03610000000000001	0.012668813782835877
0.040100000000000004	0.01324714000379538
0.0441	0.013897924537900976
0.048100000000000004	0.014621167385152668
0.05210000000000001	0.015416868545550452
0.056100000000000004	0.016285028019094334
0.0601	0.017225645805784305
0.0641	0.018238721905620373
0.06810000000000001	0.019266512087545103
0.07210000000000001	0.020358750438783758
0.0761	0.02155935809326682
0.0801	0.0228683350509943
0.08410000000000001	0.02428568131196619
0.0881	0.025811396876182485
0.0921	0.0274454817436432
0.0961	0.02918793591434833
0.10010000000000001	0.031044890552631516
0.10410000000000001	0.03317233049697186
0.1081	0.03562634095623071
0.1121	0.03840692193040811
0.11610000000000001	0.041514073419504006
0.1201	0.04494779542351842
0.1241	0.048708087942451364
0.1281	0.05279495097630281
0.1321	0.05718175686075011
0.1361	0.061380532442103924
0.1401	0.06522858114056533
0.1441	0.06872590295613432
0.14809999999999998	0.07187249788881092
0.15209999999999999	0.0746683659385951
0.1561	0.07711350710548692
0.1601	0.07920792138948632
0.1641	0.08095160879059334
0.1681	0.08256458610692677
0.1721	0.08408771792969388
0.17609999999999998	0.08551984603015254
0.18009999999999998	0.08686097040830279
0.18409999999999999	0.08811109106414462
0.1881	0.08927020799767801
0.1921	0.09033832120890298
0.1961	0.09131543069781951
0.2001	0.09230064092365331
0.2041	0.09326452791825882
0.2081	0.09418430423217229
0.21209999999999998	0.09505996986539371
0.2161	0.09589152481792308
0.2201	0.0966789690897604
0.2241	0.09742230268090567
0.2281	0.0981215255913589
0.2321	0.09878168890588006
0.2361	0.09941629195995573
0.24009999999999998	0.10002558117833836
0.24409999999999998	0.10060955656102795
0.2481	0.1011682181080245
0.2521	0.10170156581932799
0.2561	0.10220959969493844
0.2601	0.10269231973485583
0.2641	0.10315314951007393
0.2681	0.10360045787449186
0.2721	0.10403100614933043
0.2761	0.10444479433458967
0.2801	0.10484182243026953
0.2841	0.10522209043637006
0.2881	0.10558559835289122
0.29209999999999997	0.10593234617983305
0.2961	0.10626271455361182
0.3001	0.10658112866333412
0.3041	0.10688757031036832
0.3081	0.10718203949471443
0.3121	0.10746453621637243
0.3161	0.10773506047534233
0.3201	0.10799361227162414
0.3241	0.10824019160521785
0.3281	0.10847479847612346
0.3321	0.1087000953578549
0.3361	0.10891633249198092
0.3401	0.10912344099476876
0.3441	0.10932142086621843
0.3481	0.10951027210632992
0.35209999999999997	0.10968999471510324
0.35609999999999997	0.10986058869253838
0.3601	0.11002205403863537
0.3641	0.11017545258149686
0.3681	0.11032164279491899
0.3721	0.11046048592459082
0.3761	0.11059198197051234
0.3801	0.11071613093268355
0.3841	0.11083293281110446
0.3881	0.11094238760577507
0.3921	0.11104449531669537
0.3961	0.11113969388954122
0.4001	0.11122879365356315
