# Supplementary material for: Microphase separation of living cells
Source: Nat Commun. 2023 Feb 13;14:796. doi: 10.1038/s41467-023-36395-2 (PMC9925768; doi:10.1038/s41467-023-36395-2)
Supplement: Supplementary file 10 — Source Data [file 41467_2023_36395_MOESM10_ESM.zip › SourceData/2-analyticalmodel/Figure3d-6.dat]

0.47	6.416781454999711
0.49	3.379791068946302
0.51	2.123664715430607
0.53	1.572579600708835
0.5499999999999999	1.281303783354606
0.57	1.1051067463826878
0.59	0.9900784777780256
0.61	0.9091274409668101
0.63	0.8497617158147329
0.6499999999999999	0.8049152568094053
0.6699999999999999	0.7702965511402846
0.69	0.7431508544784333
0.71	0.7216298090153894
0.73	0.7001445161682318
0.75	0.6783743848690321
0.77	0.6577765258209021
0.79	0.6383512113797096
0.81	0.6200897558056011
0.83	0.6029748428428677
0.85	0.5869811631229245
0.87	0.5722881490854712
0.8899999999999999	0.5588465461717115
0.9099999999999999	0.5459330806630465
0.9299999999999999	0.5335514345069676
0.95	0.521887754466135
0.97	0.5105963293864816
0.99	0.4996564663246197
1.01	0.4891733809330482
1.03	0.4789714357787637
1.0499999999999998	0.46901405676352365
1.0699999999999998	0.45930719705867906
1.0899999999999999	0.4498563153789755
1.1099999999999999	0.4406374743056499
1.13	0.43150444009283784
1.15	0.4225405667653419
1.17	0.41375128763098934
1.19	0.4051418834765175
1.21	0.3966707864456801
1.23	0.38822762689257323
1.25	0.37983502643889655
1.27	0.37149583707900047
1.29	0.3632130831923064
1.31	0.3549899693073142
1.33	0.3468298874230495
1.35	0.3387364236647741
1.37	0.33063058530420686
1.3900000000000001	0.3225471531979019
1.4100000000000001	0.3144947171351239
1.43	0.30647546558958705
1.45	0.29849177568976754
1.47	0.290519547220784
1.49	0.2824992722141046
1.51	0.27448452883320656
1.53	0.2664758072830312
1.55	0.25847365656452587
1.57	0.2504786934124168
1.59	0.24249161288319585
1.61	0.23451320095217548
1.63	0.22654434956816719
1.65	0.21858607472922212
1.67	0.21063953829079524
1.69	0.20270607440894822
1.71	0.19478722176969765
1.73	0.18688476307972465
1.75	0.1790007737179185
1.77	0.17107604197035697
1.79	0.1631141279639042
1.81	0.15515270869125275
1.83	0.14719186433583142
1.85	0.13923169338217792
1.87	0.13127231814777557
1.89	0.12331389244811729
1.91	0.11535661241935187
1.93	0.10740073212549359
1.95	0.09944658660959682
1.97	0.09149462687952671
1.99	0.08354547469846639
2.01	0.0755930652853818
2.0300000000000002	0.06763589935489592
2.05	0.059678733973042075
2.0700000000000003	0.05172156939303409
2.09	0.04376440605224123
2.1100000000000003	0.03580724181494512
2.13	0.027850076967179668
2.15	0.019892912119413866
2.17	0.011935747271648459
2.19	0.003978582423882824
