# Supplementary material for: Microphase separation of living cells
Source: Nat Commun. 2023 Feb 13;14:796. doi: 10.1038/s41467-023-36395-2 (PMC9925768; doi:10.1038/s41467-023-36395-2)
Supplement: Supplementary file 10 — Source Data [file 41467_2023_36395_MOESM10_ESM.zip › SourceData/2-analyticalmodel/Figure3c-2.dat]

0.0001	0.053002937745200714
0.0041	0.053032721462642145
0.0081	0.053118454568665444
0.0121	0.05326013706327062
0.0161	0.05345776894645766
0.0201	0.05371135021822657
0.0241	0.05402088087857734
0.0281	0.05438636092750999
0.032100000000000004	0.05480779036502449
0.03610000000000001	0.05528473194708214
0.040100000000000004	0.055823759028991754
0.0441	0.05642559522321693
0.048100000000000004	0.05709024052975768
0.05210000000000001	0.057817694948614
0.056100000000000004	0.05860795847978589
0.0601	0.05946103112327335
0.0641	0.06037691287907637
0.06810000000000001	0.06137583335523357
0.07210000000000001	0.06246251024045194
0.0761	0.0636269199645692
0.0801	0.06486906252758538
0.08410000000000001	0.06618893792950045
0.0881	0.06758654617031443
0.0921	0.0690618872500273
0.0961	0.07061496116863909
0.10010000000000001	0.07223244801580134
0.10410000000000001	0.0739131941687098
0.1081	0.07567922890004108
0.1121	0.07753055220979523
0.11610000000000001	0.07946716409797218
0.1201	0.08148906456457196
0.1241	0.08359625360959458
0.1281	0.08578873123304002
0.1321	0.08805610120074074
0.1361	0.09025426416930067
0.1401	0.092350967280528
0.1441	0.0943462105344227
0.14809999999999998	0.0962399939309848
0.15209999999999999	0.09803231747021429
0.1561	0.09972318115211119
0.1601	0.10131258497667546
0.1641	0.10280052894390715
0.1681	0.10425587347471987
0.1721	0.10564762083112972
0.17609999999999998	0.10697513393617043
0.18009999999999998	0.10823841278984205
0.18409999999999999	0.10943745739214455
0.1881	0.11057226774307793
0.1921	0.11164284384264221
0.1961	0.11264918569083737
0.2001	0.11358372215404035
0.2041	0.11447573810490985
0.2081	0.11533031521613363
0.21209999999999998	0.11614745348771167
0.2161	0.11692715291964399
0.2201	0.11766941351193058
0.2241	0.11837423526457144
0.2281	0.11904161817756657
0.2321	0.1196782321117997
0.2361	0.12029344454054787
0.24009999999999998	0.12088528185281262
0.24409999999999998	0.12145374404859399
0.2481	0.12199883112789195
0.2521	0.12252054309070651
0.2561	0.12301887993703767
0.2601	0.12349384166688543
0.2641	0.1239463287763908
0.2681	0.1243821011081246
0.2721	0.1248019619801215
0.2761	0.12520591139238152
0.2801	0.12559394934490464
0.2841	0.12596607583769087
0.2881	0.1263222908707402
0.29209999999999997	0.12666259444405267
0.2961	0.12698723256054056
0.3001	0.12729979240843953
0.3041	0.12760079144552675
0.3081	0.12789022967180222
0.3121	0.12816810708726595
0.3161	0.12843442369191793
0.3201	0.12868917948575817
0.3241	0.12893237446878666
0.3281	0.1291640086410034
0.3321	0.12938583211637145
0.3361	0.12959878391693913
0.3401	0.12980283858323063
0.3441	0.12999799611524593
0.3481	0.130184256512985
0.35209999999999997	0.13036161977644795
0.35609999999999997	0.13053008590563467
0.3601	0.13068965490054524
0.3641	0.1308410761883837
0.3681	0.1309853360907972
0.3721	0.1311223928656189
0.3761	0.13125224651284875
0.3801	0.13137489703248678
0.3841	0.131490344424533
0.3881	0.13159858868898738
0.3921	0.13169962982584996
0.3961	0.13179375305651922
0.4001	0.13188175544568773
