# Supplementary material for: Microphase separation of living cells
Source: Nat Commun. 2023 Feb 13;14:796. doi: 10.1038/s41467-023-36395-2 (PMC9925768; doi:10.1038/s41467-023-36395-2)
Supplement: Supplementary file 10 — Source Data [file 41467_2023_36395_MOESM10_ESM.zip › SourceData/2-analyticalmodel/Figure3d-2.dat]

0.67	1.4223381431662359
0.6900000000000001	1.123589081163788
0.7100000000000001	0.9757049328411093
0.73	0.909458431280443
0.75	0.860575516969469
0.77	0.8232016724734441
0.79	0.7939359042197427
0.81	0.7706373280715816
0.8300000000000001	0.7518781478207964
0.8500000000000001	0.7366634760092943
0.8700000000000001	0.7242757024732722
0.89	0.7141824974087106
0.91	0.7059796761080873
0.93	0.6993542558453251
0.9500000000000001	0.6940597535455183
0.97	0.6898991919480536
0.99	0.6817701147549992
1.01	0.6725188407597728
1.03	0.6635193718486135
1.05	0.6547732511193934
1.07	0.6462815539570597
1.09	0.6380448779465541
1.11	0.6300633372264406
1.1300000000000001	0.6223365614071031
1.15	0.6148636990773716
1.17	0.6076434258224114
1.19	0.6006739565771417
1.21	0.5939530620534013
1.23	0.5874780888807912
1.25	0.5814131766538746
1.27	0.5756530449035575
1.29	0.5700093264836464
1.31	0.5644826696987036
1.33	0.5590736057918857
1.35	0.5537825462171554
1.37	0.5486525521474712
1.3900000000000001	0.5436826095977969
1.4100000000000001	0.538788443344062
1.4300000000000002	0.5339707412622579
1.4500000000000002	0.5292301424082622
1.4700000000000002	0.5245672347434486
1.4900000000000002	0.5200210903317884
1.51	0.5155592453034772
1.53	0.5111493133709532
1.55	0.5067919073945018
1.57	0.5024876206419211
1.59	0.498237025315155
1.61	0.4940406710915639
1.63	0.48989908368754487
1.65	0.48581276345240226
1.67	0.4817821840005121
1.69	0.4778066150980691
1.71	0.4738199815562167
1.73	0.46986817435627704
1.75	0.46595168365111017
1.77	0.46207099414637104
1.79	0.45822658430229796
1.81	0.4544189255178098
1.83	0.4506484812992249
1.85	0.44691570641613776
1.87	0.4432210460472148
1.8900000000000001	0.4395355598509611
1.9100000000000001	0.43585182443712794
1.9300000000000002	0.43217795513901314
1.9500000000000002	0.42851416882654525
1.9700000000000002	0.4248606873669162
1.9900000000000002	0.4212177377056996
2.0100000000000002	0.41758555194564234
2.0300000000000002	0.41396436742273746
2.0500000000000003	0.41035442677915834
2.0700000000000003	0.40675597803261015
2.09	0.40316927464161456
2.11	0.39959457556621797
2.13	0.39603214532358255
2.15	0.39248225403787795
2.17	0.3889451774838674
2.19	0.3854140242125592
2.21	0.3818688475929265
2.23	0.3783289358514734
2.25	0.3747944257412352
2.27	0.37126545832383767
2.29	0.3677421791176548
2.31	0.36422473825074725
2.33	0.3607132906186478
2.35	0.3572079960470629
2.37	0.3537090194595439
2.39	0.350216531050169
2.41	0.3467307064612561
2.43	0.3432495587927275
2.45	0.3397403175755605
2.47	0.33623196908290814
2.49	0.33272454115385214
2.5100000000000002	0.3292180627814529
2.5300000000000002	0.32571256417230765
2.5500000000000003	0.3222080768093536
2.5700000000000003	0.318704633518998
2.59	0.3152022685490093
2.61	0.31170101762713076
2.63	0.30820091806123573
2.65	0.30470200881494647
2.67	0.3012043306013501
2.69	0.29770792598058304
2.71	0.29421283946389415
2.73	0.2907191176246888
2.75	0.28722680921708893
2.77	0.28373596530259604
2.79	0.2802466393855013
2.81	0.27675888755773015
2.83	0.27327276865388533
2.85	0.2697883444173101
2.87	0.2663056796780742
2.89	0.2628248425438649
2.91	0.25934590460485585
2.93	0.2558689411537295
2.95	0.25239403142213523
2.97	0.2489212588349871
2.9899999999999998	0.24545071128414114
3.01	0.2419824814231369
3.03	0.23851666698485122
3.05	0.2350533711240923
3.07	0.23159270278724836
3.09	0.22813477711221147
3.11	0.2246797158589344
3.13	0.2212269473191614
3.15	0.2177412021228742
3.17	0.21425551537365087
3.19	0.21076988996899038
3.21	0.20728432900102067
3.23	0.2037988357731102
3.25	0.20031341381820822
3.27	0.19682806691912916
3.29	0.19334279913102495
3.31	0.18985761480632446
3.33	0.18637251862246412
3.35	0.18288751561277744
3.37	0.17940261120097487
3.39	0.17591781123970734
3.41	0.172433122053789
3.43	0.16894855048874924
3.45	0.16546410396549804
3.47	0.1619797905420151
3.4899999999999998	0.15849561898314532
3.51	0.15501159883976368
3.53	0.15152774053881224
3.55	0.14804405548374397
3.57	0.14456055618085903
3.59	0.14107725636096097
3.61	0.13759417114308306
3.63	0.13411131721153752
3.65	0.13062871302356038
3.67	0.12714637905085838
3.69	0.1236643380616849
3.71	0.12018261545159237
3.73	0.1167012396329349
3.75	0.1132202424956379
3.77	0.10973965995489546
3.79	0.1062586175894434
3.81	0.10277472800581564
3.83	0.09929083846492408
3.85	0.0958069489737484
3.87	0.09232305953551112
3.89	0.08883917015727456
3.91	0.08535528084638473
3.93	0.0818713916114395
3.95	0.07838750246256489
3.97	0.07490361341177043
3.99	0.07141972447340984
4.01	0.06793583566478036
4.03	0.06445194700691897
4.05	0.06096805852567218
4.07	0.05748417023446281
4.09	0.05400028112934396
4.11	0.05051639202422497
4.13	0.04703250291910608
4.15	0.04354861381398697
4.17	0.04006472470886793
4.19	0.036580835603749154
4.21	0.0330969464986302
4.23	0.029613057393511187
4.25	0.02612916828839217
4.2700000000000005	0.022645279183273224
4.29	0.019161390078154268
4.3100000000000005	0.015677500973035267
4.33	0.012193611867916301
4.3500000000000005	0.008709722762797401
4.37	0.005225833657678356
4.390000000000001	0.0017419445525594535
