# Supplementary material for: Microphase separation of living cells
Source: Nat Commun. 2023 Feb 13;14:796. doi: 10.1038/s41467-023-36395-2 (PMC9925768; doi:10.1038/s41467-023-36395-2)
Supplement: Supplementary file 10 — Source Data [file 41467_2023_36395_MOESM10_ESM.zip › SourceData/2-analyticalmodel/Figure3d-5.dat]

0.48	19.98199150364467
0.5	9.60256486892836
0.52	4.526957103148524
0.54	2.396370003640244
0.5599999999999999	1.5727454740602889
0.58	1.2952244983262435
0.6	1.1679684554552734
0.62	1.080427540457979
0.64	1.018493177716867
0.6599999999999999	0.9703121339515826
0.6799999999999999	0.9315512324892458
0.7	0.8987435197061747
0.72	0.8707713540853674
0.74	0.8461163749688265
0.76	0.8239460039453523
0.78	0.8040661487367766
0.8	0.7859559564008602
0.8200000000000001	0.7688097583217592
0.84	0.7529323958402192
0.86	0.7382666629715092
0.88	0.7246197403810555
0.8999999999999999	0.7112397679061719
0.9199999999999999	0.6981717312728863
0.94	0.685422715956135
0.96	0.6729992511303187
0.98	0.6609072379342434
1.	0.6491518816704942
1.02	0.637737629784306
1.04	0.6262101818001716
1.06	0.6148234346589686
1.08	0.603586288387685
1.1	0.5925040922317993
1.12	0.5815822269080303
1.1400000000000001	0.5708260801150039
1.1600000000000001	0.5597652214225656
1.1800000000000002	0.5487110761338408
1.2	0.5376818125008115
1.22	0.5266788929868373
1.24	0.5157038887235099
1.26	0.5047584888737555
1.28	0.4938445108528596
1.3	0.48296391147904455
1.3199999999999998	0.4721187991275646
1.3399999999999999	0.46131144696332094
1.3599999999999999	0.4505443073261426
1.38	0.43982002733942716
1.4	0.42914146580581836
1.42	0.4185117114418199
1.44	0.4079341024852218
1.46	0.39741224768304934
1.48	0.3869500486311946
1.5	0.37655172338718473
1.52	0.3658117655894715
1.54	0.35503062409804015
1.56	0.3442510317348532
1.58	0.33347313818684465
1.6	0.3226971130089088
1.62	0.31192314902443663
1.64	0.3011514664448602
1.66	0.2903823178932477
1.68	0.27961599457124725
1.7	0.2688528338835839
1.72	0.25809322893653586
1.74	0.24733764046784618
1.76	0.23658661196230232
1.78	0.22584078898524576
1.8	0.21510094416429168
1.82	0.2043680098274689
1.84	0.1936431211581394
1.86	0.18291600912001804
1.8800000000000001	0.17215623831522006
1.9	0.16139646857401158
1.92	0.15063670012430455
1.94	0.1398769332641373
1.96	0.12911716839089335
1.98	0.11835740604646018
2.	0.10759764698947809
2.02	0.09683788795543923
2.04	0.08607812262705694
2.06	0.07531835729867505
2.08	0.06455859197029282
2.1	0.05379882664191041
2.12	0.04303906131352817
2.14	0.03227929598514648
2.16	0.02151953065676423
2.1799999999999997	0.010759765328382265
