# Supplementary material for: Microphase separation of living cells
Source: Nat Commun. 2023 Feb 13;14:796. doi: 10.1038/s41467-023-36395-2 (PMC9925768; doi:10.1038/s41467-023-36395-2)
Supplement: Supplementary file 10 — Source Data [file 41467_2023_36395_MOESM10_ESM.zip › SourceData/3-simulations/Figure4d-1.dat]

1 149.31192
1.05 118.50216
1.1 89.668416
1.15 65.051661
1.2 43.469233
1.25 26.602513
1.3 14.852415
1.35 12.87221
