# Supplementary material for: Microphase separation of living cells
Source: Nat Commun. 2023 Feb 13;14:796. doi: 10.1038/s41467-023-36395-2 (PMC9925768; doi:10.1038/s41467-023-36395-2)
Supplement: Supplementary file 10 — Source Data [file 41467_2023_36395_MOESM10_ESM.zip › SourceData/3-simulations/Figure4d-3.dat]

1.8 130.3347
1.9 110.59884
2 93.286257
2.1 75.415489
2.2 58.490474
2.3 42.351966
2.4 15.715358
2.5 7.3958717
2.6 6.629273
