# Supplementary material for: Microphase separation of living cells
Source: Nat Commun. 2023 Feb 13;14:796. doi: 10.1038/s41467-023-36395-2 (PMC9925768; doi:10.1038/s41467-023-36395-2)
Supplement: Supplementary file 10 — Source Data [file 41467_2023_36395_MOESM10_ESM.zip › SourceData/3-simulations/Figure4d-4.dat]

0.9 146.95714
1 124.46181
1.1 112.73012
1.2 104.66788
1.3 98.551713
1.5 89.759906
1.7 83.909872
2 76.704155
2.5 68.035948
