# Supplementary material for: Microphase separation of living cells
Source: Nat Commun. 2023 Feb 13;14:796. doi: 10.1038/s41467-023-36395-2 (PMC9925768; doi:10.1038/s41467-023-36395-2)
Supplement: Supplementary file 10 — Source Data [file 41467_2023_36395_MOESM10_ESM.zip › SourceData/3-simulations/Figure4d-2.dat]

1.35 134.51124
1.425 111.77347
1.5 90.335175
1.575 68.660037
1.65 48.946818
1.725 31.527691
1.8 10.69951
1.875 8.1324474
