# Supplementary material for: Microphase separation of living cells
Source: Nat Commun. 2023 Feb 13;14:796. doi: 10.1038/s41467-023-36395-2 (PMC9925768; doi:10.1038/s41467-023-36395-2)
Supplement: Supplementary file 10 — Source Data [file 41467_2023_36395_MOESM10_ESM.zip › SourceData/1-experiments/experiments.xlsx]

## Sheet: Fig. 1 F-G
P(d)
Bins center	Value
24.1965	0.00751727
31.9678	0.00265315
39.7392	0.00265315
47.5105	0.00309535
55.2818	0.00397973
63.0532	0.00486412
70.8245	0.00619069
78.5959	0.00707508
86.3672	0.00751727
94.1385	0.0119392
101.91	0.0185721
109.681	0.0181299
117.453	0.0101704
125.224	0.00840165
132.995	0.00707508
140.767	0.00442192
148.538	0.00265315
156.309	0.000442192
164.081	0.000442192
171.852	0.000884385
P(a)
Bins center	Value
167.35	0.00104242
200.56	0.0018532
233.76	0.00474882
266.97	0.00567542
300.18	0.00613872
333.39	0.0050963
366.59	0.00347475
399.8	0.0013899
433	0.0004633
466.21	0.00023165

## Sheet: Fig. 2A
Fig. 2A (top meniscus profile)
x(mm)	h(x)
0	2.29709
0.1	2.22691
0.2	2.15963
0.3	2.09514
0.4	2.03331
0.5	1.97404
0.6	1.91721
0.7	1.86274
0.8	1.81052
0.9	1.76046
1	1.71247
1.1	1.66647
1.2	1.62237
1.3	1.58009
1.4	1.53956
1.5	1.5007
1.6	1.46346
1.7	1.42775
1.8	1.39352
1.9	1.3607
2	1.32925
2.1	1.29909
2.2	1.27018
2.3	1.24246
2.4	1.2159
2.5	1.19043
2.6	1.16601
2.7	1.1426
2.8	1.12016
2.9	1.09865
3	1.07803
3.1	1.05826
3.2	1.03931
3.3	1.02115
3.4	1.00373
3.5	0.987034
3.6	0.971029
3.7	0.955686
3.8	0.940977
3.9	0.926876
4	0.913359
4.1	0.9004
4.2	0.887977
4.3	0.876068
4.4	0.864652
4.5	0.853708
4.6	0.843216
4.7	0.833158
4.8	0.823516
4.9	0.814273
5	0.805412
5.1	0.796917
5.2	0.788774
5.3	0.780967
5.4	0.773484
5.5	0.76631
5.6	0.759432
5.7	0.752839
5.8	0.746519
5.9	0.740459
6	0.734651
6.1	0.729083
6.2	0.723745
6.3	0.718627
6.4	0.713722
6.5	0.709019
6.6	0.70451
6.7	0.700189
6.8	0.696045
6.9	0.692074
7	0.688266
7.1	0.684616
7.2	0.681117
7.3	0.677762
7.4	0.674546
7.5	0.671464
7.6	0.668508
7.7	0.665675
7.8	0.662959
7.9	0.660356
8	0.65786
8.1	0.655467
8.2	0.653173
8.3	0.650974
8.4	0.648866
8.5	0.646846
8.6	0.644908
8.7	0.643051
8.8	0.641271
8.9	0.639564
9	0.637928
9.1	0.63636
9.2	0.634856
9.3	0.633415
9.4	0.632033
9.5	0.630708
9.6	0.629438
9.7	0.628221
9.8	0.627054
9.9	0.625935
10	0.624863
10.1	0.623834
10.2	0.622849
10.3	0.621904
10.4	0.620998
10.5	0.62013
10.6	0.619297
10.7	0.618499
10.8	0.617734
10.9	0.617001
11	0.616298
11.1	0.615624
11.2	0.614978
11.3	0.614358
11.4	0.613765
11.5	0.613195
11.6	0.61265
11.7	0.612127
11.8	0.611625
11.9	0.611144
12	0.610683

## Sheet: Figure 2 D-E
Blue points (date 01/29/21)									Theoretical curve Fig. 2d
Fig. 2e,d :Height h (mm)	Fig. 2e,d: Equivalent height heq (mm)	Fig. 2e,d: Error bar on h (mm)	Fig. 2e: Radius a (µm)	Fig. 2e: Error bar on a (µm)	Fig. 2d: density (cm-2)	Fig. 2d: Error bars on density (cm-2)			Fig. 2d: Height (mm)	Fig. 2d: theoretical density (cm-2)
0.89	0.89	0.274725	130	9	1300000	390000			0.1	11.3
1.1	1.1	0.274725	97	10	1100000	330000			0.159184	7.09872
1.93	1.93	0.274725	78	15	1100000	330000			0.218367	5.17477
									0.277551	4.07132
Orange points (date 02/10/2021)									0.336735	3.35576
Fig. 2e,d :Height h (mm)	Fig. 2e,d: Equivalent height heq (mm)	Fig. 2e,d: Error bar on h (mm)	Fig. 2e: Radius a (µm)	Fig. 2e: Error bar on a (µm)	Fig. 2d: density (cm-2)	Fig. 2d: Error bars on density (cm-2)			0.395918	2.85412
1.1	1.1	0.274725	124	30	1200000	360000			0.455102	2.48296
1.62	1.62	0.274725	81	14	860000	258000			0.514286	2.19722
2.66	2.66	0.274725	48	18	750000	225000			0.573469	1.97046
2.03	2.03	0.274725	59	12	520000	156000			0.632653	1.78613
									0.691837	1.63333
Red points (date 02/12/2021)									0.75102	1.50462
Fig. 2e,d :Height h (mm)	Fig. 2e,d: Equivalent height heq (mm)	Fig. 2e,d: Error bar on h (mm)	Fig. 2e: Radius a (µm)	Fig. 2e: Error bar on a (µm)	Fig. 2d: density (cm-2)	Fig. 2d: Error bars on density (cm-2)			0.810204	1.39471
0.89	0.89	0.274725	148	22	1700000	510000			0.869388	1.29977
1.2	1.2	0.274725	91	15	1400000	420000			0.928571	1.21692
2.66	2.66	0.274725	67	16	710000	213000			0.987755	1.14401
1.51	1.51	0.274725	62	16	700000	210000			1.04694	1.07934
									1.10612	1.02159
Green points (O2 21%)									1.16531	0.969702
Fig. 2e,d :Height h (mm)	Fig. 2e,d: Equivalent height heq (mm)	Fig. 2e,d: Error bar on h (mm)	Fig. 2e: Radius a (µm)	Fig. 2e: Error bar on a (µm)	Fig. 2d: density (cm-2)	Fig. 2d: Error bars on density (cm-2)			1.22449	0.922833
0.944	0.944	0.274725	120	23	1080000	324000			1.28367	0.880286
1.2	1.2	0.274725	80	42	939000	281700			1.34286	0.841489
1.46	1.46	0.274725	40	11	923000	276900			1.40204	0.805968
1.72	1.72	0.274725	40	26	1120000	336000			1.46122	0.773324
									1.52041	0.743221
Magenta points (O2 15%)									1.57959	0.715375
Fig. 2e,d :Height h (mm)	Fig. 2e,d: Equivalent height heq (mm)	Fig. 2e,d: Error bar on h (mm)	Fig. 2e: Radius a (µm)	Fig. 2e: Error bar on a (µm)	Fig. 2d: density (cm-2)	Fig. 2d: Error bars on density (cm-2)			1.63878	0.689539
0.892857	1.25	0.274725	130	13	1230000	369000			1.69796	0.665505
1.1	1.54	0.274725	80	30	808000	242400			1.75714	0.643089
1.20714	1.69	0.274725	30	20	1110000	333000			1.81633	0.622135
1.51429	2.12	0.274725	40	16	574000	172200			1.87551	0.602503
1.72143	2.41	0.274725	50	15	531000	159300			1.93469	0.584072
2.03571	2.85	0.274725	0	32.68	330000	99000			1.99388	0.566735
									2.05306	0.550398
									2.11224	0.534976
									2.17143	0.520395
									2.23061	0.506587
									2.2898	0.493494
									2.34898	0.48106
									2.40816	0.469237
									2.46735	0.457982
									2.52653	0.447254
									2.58571	0.437017
									2.6449	0.427238
									2.70408	0.417887
									2.76327	0.408936
									2.82245	0.400362
									2.88163	0.392139
									2.94082	0.384247
									3	0.376667

## Sheet: Suppl. Fig 1 A-B
Suppl. Fig 1A (Time series of cell density)							Suppl. Fig 1B (Time series of aggregate radius)
t (hours)	cell density (cm^-2) Red points	t (hours)	cell density (cm^-2) Pink points	t (hours)	cell density (cm^-2) Black points		t (hours) h=1.5 mm Oil #1 Gray	Radius (µm) h=1.5 mm Oil #1 Gray	t (hours) h=1.5 mm Oil #2 Black	Radius (µm) h=1.5 mm Oil #2 Black	t (hours) h=1.5 mm Red	Radius (µm) h=1.5 mm Red	t (hours) h=0.85mm Blue	Radius (µm) h=0.85mm Blue
0	75541.9	0	10749.2	0	33550.3		24	48.0955	24	41.7733	21	0	0	0
21.125	444657	0.166667	10824.1	0.0833333	32801.9		24.3333	45.0623	24.3333	42.226	21.0417	0	0.333333	0
21.2917	443948	0.333333	10899.1	0.166667	33730.9		24.6667	43.6163	24.6667	43.3119	21.0833	0	0.666667	0
21.4583	446602	0.5	11236.1	0.25	35150.4		25	44.956	25	44.3016	21.125	0	1	0
21.625	450382	0.666667	11423.4	0.333333	34763.3		25.3333	44.5148	25.3333	44.2637	21.1667	0	1.33333	0
21.7917	451446	0.833333	11723	0.416667	35666.5		25.6667	44.9156	25.6667	44.0154	21.2083	0	1.66667	0
21.9583	456013	1	11947.8	0.5	33059.9		26	44.4085	26	44.1749	21.25	0	2	0
22.125	458914	1.16667	12322.3	0.583333	37498.9		26.3333	44.1667	26.3333	44.1084	21.2917	0	2.33333	0
22.2917	463080	1.33333	11573.2	0.666667	37447.3		26.6667	43.9116	26.6667	44.1534	21.3333	0	2.66667	0
22.4583	466953	1.5	12547	0.75	38066.7		27	44.1013	27	44.6493	21.375	0	3	0
22.625	472847	1.66667	12959	0.833333	39150.6		27.3333	44.468	27.3333	45.059	21.4167	0	3.33333	0
22.7917	474467	1.83333	12397.2	0.916667	38505.4		27.6667	45.0801	27.6667	44.2971	21.4583	0	3.66667	0
22.9583	476288	2	12284.8	1	39228		28	44.9363	28	43.7565	21.5	0	4	0
23.125	481209	2.16667	12472.1	1.08333	39511.9		28.3333	44.8361	28.3333	43.5665	21.5417	0	4.33333	0
23.2917	485159	2.33333	12584.5	1.16667	39718.4		28.6667	45.2076	28.6667	43.3205	21.5833	0	4.66667	0
23.4583	487906	2.5	12884.1	1.25	40699.1		29	44.4613	29	44.0624	21.625	0	5	0
23.625	490714	2.66667	12696.8	1.33333	40802.3		29.3333	44.2701	29.3333	43.5055	21.6667	0	5.33333	0
23.7917	492442	2.83333	13296.1	1.41667	41292.7		29.6667	45.4201	29.6667	43.8072	21.7083	0	5.66667	0
23.9583	498938	3	13558.3	1.5	42144.3		30	45.3761	30	43.6613	21.75	0	6	0
24.125	501268	3.16667	13558.3	1.58333	42892.8		30.3333	45.7886	30.3333	43.3196	21.7917	0	6.33333	0
24.2917	505387	3.33333	13558.3	1.66667	42428.2		30.6667	45.6683	30.6667	44.1209	21.8333	0	6.66667	0
24.4583	507948	3.5	14419.7	1.75	43125		31	45.6249	31	43.5236	21.875	0	7	0
24.625	512207	3.66667	14457.2	1.83333	43821.8		31.3333	46.072	31.3333	43.5881	21.9167	0	7.33333	0
24.7917	512824	3.83333	14532.1	1.91667	43976.7		31.6667	46.5048	31.6667	43.4923	21.9583	0	7.66667	0
24.9583	518641	4	14981.5	2	45086.4		32	46.9334	32	43.2151	22	0	8	0
25.125	520276	4.16667	14382.3	2.08333	44673.5		32.3333	47.8362	32.3333	43.8154	22.0417	0	8.33333	0
25.2917	524520	4.33333	15243.7	2.16667	45138		32.6667	48.3403	32.6667	43.3223	22.0833	0	8.66667	0
25.4583	527436	4.5	15468.4	2.25	45189.7		33	49.0159	33	43.9141	22.125	0	9	0
25.625	533160	4.66667	14644.4	2.33333	46015.5		33.3333	49.2078	33.3333	43.8697	22.1667	0	9.33333	0
25.7917	534811	4.83333	15131.3	2.41667	46480.1		33.6667	49.224	33.6667	43.7279	22.2083	0	9.66667	0
25.9583	538221	5	15243.7	2.5	45731.6		34	49.4055	34	43.5338	22.25	0	10	0
26.125	541770	5.16667	15318.6	2.58333	46247.8		34.3333	50.0305	34.3333	42.8991	22.2917	0	10.3333	0
26.2917	543667	5.33333	15618.2	2.66667	46531.7		34.6667	50.094	34.6667	42.2627	22.3333	0	10.6667	0
26.4583	549731	5.5	15393.5	2.75	47512.4		35	50.8228	35	42.6263	22.375	0	11	0
26.625	552169	5.66667	15505.9	2.83333	48028.5		35.3333	51.0842	35.3333	42.7235	22.4167	0	11.3333	0
26.7917	556366	5.83333	15805.5	2.91667	48364		35.6667	51.931	35.6667	41.7797	22.4583	0	11.6667	0
26.9583	559698	6	16442.2	3	49164.1		36	52.0954	36	41.6472	22.5	0	12	0
27.125	562692	6.16667	16367.3	3.08333	49241.5		36.3333	51.4031	36.3333	41.0908	22.5417	0	12.3333	0
27.2917	565670	6.33333	16554.6	3.16667	49086.7		36.6667	51.6607	36.6667	41.5514	22.5833	0	12.6667	0
27.4583	571533	6.5	16404.8	3.25	50531.9		37	50.7273	37	41.7747	22.625	0	13	0
27.625	571517	6.66667	16030.2	3.33333	50428.7		37.3333	51.3843	37.3333	41.1288	22.6667	0	13.3333	0
27.7917	573739	6.83333	16254.9	3.41667	51951.3		37.6667	51.0892	37.6667	40.5633	22.7083	0	13.6667	0
27.9583	574742	7	15992.8	3.5	50402.9		38	50.9386	38	40.4312	22.75	0	14	0
28.125	575020	7.16667	17041.5	3.58333	51383.6		38.3333	51.3673	38.3333	40.1876	22.7917	0	14.3333	0
28.2917	579648	7.33333	17341.1	3.66667	51306.1		38.6667	52.157	38.6667	40.8356	22.8333	0	14.6667	0
28.4583	579448	7.5	17341.1	3.75	51641.6		39	53.0298	39	40.2576	22.875	0	15	0
28.625	583861	7.66667	17191.3	3.83333	52132		39.3333	53.2299	39.3333	39.9387	22.9167	0	15.3333	0
28.7917	585990	7.83333	18314.9	3.91667	53112.7		39.6667	52.719	39.6667	40.5318	22.9583	0	15.6667	0
28.9583	588181	8	17940.4	4	52570.7		40	53.568	40	40.5337	23	0	16	0
29.125	585419	8.16667	18502.2	4.08333	53474		40.3333	52.9891	40.3333	39.8031	23.0417	0	16.3333	0
29.2917	587471	8.33333	19588.3	4.16667	52906.2		40.6667	54.1045	40.6667	40.5605	23.0833	0	16.6667	0
29.4583	587502	8.5	18989.1	4.25	53654.7		41	54.2964	41	40.1565	23.125	0	17	0
29.625	589647	8.66667	19326.2	4.33333	53990.2		41.3333	54.8609	41.3333	39.9846	23.1667	0	17.3333	0
29.7917	588860	8.83333	20300	4.41667	54377.3		41.6667	53.7246	41.6667	40.8944	23.2083	0	17.6667	0
29.9583	593350	9	20225.1	4.5	55254.7		42	54.6023	42	40.4113	23.25	0	18	0
30.125	593519	9.16667	20000.3	4.58333	55487		42.3333	53.8944	42.3333	40.1198	23.2917	0	18.3333	0
30.2917	594353	9.33333	20374.9	4.66667	55770.9		42.6667	53.1294	42.6667	40.0425	23.3333	0	18.6667	0
30.4583	597454	9.5	21236.3	4.75	55977.4		43	53.9964	43	39.8667	23.375	0	19	0
30.625	602546	9.66667	21386.1	4.83333	56648.4		43.3333	53.795	43.3333	40.675	23.4167	0	19.3333	0
30.7917	595201	9.83333	21348.7	4.91667	55925.8		43.6667	53.5224	43.6667	40.6193	23.4583	0	19.6667	0
30.9583	594785	10	21198.9	5	57009.7		44	53.3247	44	39.6188	23.5	0	20	46.6202
31.125	592393	10.1667	21348.7	5.08333	57422.6		44.3333	53.5531	44.3333	39.9503	23.5417	0	20.3333	46.3924
31.2917	595572	10.3333	21610.8	5.16667	57371		44.6667	53.0579	44.6667	39.2908	23.5833	0	20.6667	44.8264
31.4583	600277	10.5	22921.7	5.25	58093.6		45	53.2716	45	40.0574	23.625	0	21	46.9636
31.625	602669	10.6667	22322.5	5.33333	57964.6		45.3333	52.6782	45.3333	39.7164	23.6667	0	21.3333	41.3614
31.7917	605601	10.8333	22247.6	5.41667	58816.2		45.6667	53.3197	45.6667	39.5523	23.7083	0	21.6667	44.5376
31.9583	600926	11	22247.6	5.5	58945.3		46	53.6172	46	39.892	23.75	0	22	42.9104
32.125	601790	11.1667	23034.1	5.58333	59616.3		46.3333	54.0407	46.3333	40.1691	23.7917	0	22.3333	43.9985
32.2917	599290	11.3333	23258.8	5.66667	60132.4		46.6667	54.1191	46.6667	40.5225	23.8333	0	22.6667	43.7222
32.4583	603657	11.5	22884.3	5.75	60751.8		47	53.659	47	40.7002	23.875	0	23	43.4791
32.625	607730	11.6667	23558.4	5.83333	60829.3		47.3333	54.1926	47.3333	41.0489	23.9167	0	23.3333	44.4609
32.7917	601712	11.8333	24082.8	5.91667	61035.7		47.6667	53.9361	47.6667	40.5536	23.9583	0	23.6667	44.8684
32.9583	594985	12	24532.2	6	62274.5		48	53.7105	48	40.9011	24	0	24	46.7708
33.125	585203	12.1667	24270.1	6.08333	61577.7		48.3333	54.7504	48.3333	40.5902	24.0417	0	24.3333	47.4847
33.2917	581068	12.3333	25056.6	6.16667	62661.6		48.6667	54.6743	48.6667	41.0556	24.0833	0	24.6667	50.3598
33.4583	577326	12.5	24157.7	6.25	62893.9		49	53.8971	49	41.1515	24.125	0	25	52.6872
33.625	571718	12.6667	25019.1	6.33333	63255.2		49.3333	53.6162	49.3333	41.6808	24.1667	0	25.3333	55.9129
33.7917	573234	12.8333	25468.6	6.41667	64003.6		49.6667	53.7547	49.6667	41.8786	24.2083	0	25.6667	58.4868
33.9583	571175	13	26180.2	6.5	64468.2		50	53.3478	50	41.8686	24.25	0	26	55.9714
34.125	573219	13.1667	26554.7	6.58333	64803.7		50.3333	53.4336	50.3333	41.7621	24.2917	0	26.3333	55.8721
34.2917	581141	13.3333	26891.8	6.66667	66197.3		50.6667	55.1057	50.6667	41.7849	24.3333	0	26.6667	56.8171
34.4583	583277	13.5	26629.7	6.75	66119.9		51	55.7058	51	40.6997	24.375	0	27	60.7194
34.625	584959	13.6667	27154	6.83333	67332.9		51.3333	54.1124	51.3333	42.162	24.4167	0	27.3333	62.5362
34.7917	586995	13.8333	27079.1	6.91667	67487.7		51.6667	54.9686	51.6667	41.4605	24.4583	0	27.6667	66.7896
34.9583	590995	14	27678.4	7	68520		52	53.8491	52	41.6321	24.5	0	28	71.0266
35.125	593410	14.1667	27903.1	7.08333	69087.8		52.3333	54.1221	52.3333	41.1226	24.5417	0	28.3333	71.256
35.2917	598698	14.3333	28914.3	7.16667	68674.9		52.6667	53.6709	52.6667	40.6075	24.5833	0	28.6667	71.8751
35.4583	600732	14.5	29026.7	7.25	69242.6		53	53.2743	53	41.2111	24.625	0	29	71.6739
35.625	602322	14.6667	29101.6	7.33333	69784.6		53.3333	52.3529	53.3333	40.9814	24.6667	0	29.3333	74.7091
35.7917	601773	14.8333	30037.9	7.41667	69991.1		53.6667	53.5325	53.6667	41.0207	24.7083	0	29.6667	80.8062
35.9583	597881	15	29738.3	7.5	70584.7		54	54.0874	54	41.1374	24.75	0	30	84.2424
36.125	592717	15.1667	30187.8	7.58333	71178.2		54.3333	53.8183	54.3333	40.8254	24.7917	0	30.3333	80.7062
36.2917	586427	15.3333	31086.7	7.66667	72778.3		54.6667	53.8726	54.6667	41.2058	24.8333	0	30.6667	83.614
36.4583	585512	15.5	30749.6	7.75	72236.4		55	54.6456	55	41.1222	24.875	0	31	83.1868
36.625	584972	15.6667	31011.7	7.83333	73913.9		55.3333	55.334	55.3333	41.0386	24.9167	0	31.3333	83.3932
36.7917	585342	15.8333	31611	7.91667	74275.2		55.6667	55.036	55.6667	41.7239	24.9583	0	31.6667	88.4856
36.9583	589708	16	31835.7	8	74455.8		56	55.0271	56	41.9605	25	0	32	87.7714
37.125	589446	16.1667	32360.1	8.08333	75462.3		56.3333	55.8384	56.3333	41.5545	25.0417	0	32.3333	85.7071
37.2917	591606	16.3333	33745.9	8.16667	76107.5		56.6667	55.0226	56.6667	42.0515	25.0833	0	32.6667	91.6163
37.4583	581438	16.5	34195.3	8.25	76597.9		57	54.8761	57	42.187	25.125	0	33	88.2039
37.625	573628	16.6667	33933.1	8.33333	76675.3		57.3333	55.861	57.3333	42.6943	25.1667	0	33.3333	92.4478
37.7917	573101	16.8333	34981.8	8.41667	77346.3		57.6667	56.92	57.6667	42.6346	25.2083	0	33.6667	100.422
37.9583	582416	17	34420	8.5	78843.2		58	56.1036	58	42.5132	25.25	0	34	92.6987
38.125	588911	17.1667	34607.3	8.58333	79075.5		58.3333	54.8571	58.3333	42.478	25.2917	0	34.3333	90.778
38.2917	589162	17.3333	35431.3	8.66667	79565.8		58.6667	54.6852	58.6667	41.8096	25.3333	0	34.6667	99.3206
38.4583	592698	17.5	35918.2	8.75	80443.3		59	54.8503	59	42.2593	25.375	0	35	101.766
38.625	586026	17.6667	36180.4	8.83333	81217.5		59.3333	54.5686	59.3333	42.7092	25.4167	0	35.3333	100.634
38.7917	578150	17.8333	36817.1	8.91667	81811.1		59.6667	54.9681	59.6667	43.122	25.4583	0	35.6667	96.5233
38.9583	566406	18	36892	9	81965.9		60	54.6176	60	42.5689	25.5	0	36	95.4439
39.125	562171	18.1667	37229.1	9.08333	83204.7		60.3333	54.7689	60.3333	42.216	25.5417	0	36.3333	100.433
39.2917	563765	18.3333	37341.4	9.16667	83333.8		60.6667	55.5528	60.6667	43.256	25.5833	0	36.6667	97.6211
39.4583	562838	18.5	37678.5	9.25	84675.8		61	55.5277	61	43.4423	25.625	0	37	99.0486
39.625	573415	18.6667	39289	9.33333	85527.4		61.3333	56.1207	61.3333	42.7891	25.6667	0	37.3333	92.4802
39.7917	569532	18.8333	38465.1	9.41667	85733.9		61.6667	55.8294	61.6667	43.4793	25.7083	0	37.6667	95.8542
39.9583	571580	19	39888.3	9.5	86972.7		62	56.1162	62	43.1762	25.75	0	38	96.8917
40.125	571346	19.1667	40225.4	9.58333	86559.8		62.3333	55.7016	62.3333	43.5989	25.7917	0	38.3333	96.2624
40.2917	572332	19.3333	40674.8	9.66667	88134		62.6667	56.4851	62.6667	43.1516	25.8333	0	38.6667	101.72
40.4583	571271	19.5	40262.8	9.75	87463		63	55.5882	63	43.1517	25.875	0	39	98.7408
40.625	573135	19.6667	41835.9	9.83333	90043.8		63.3333	56.2789	63.3333	43.2424	25.9167	0	39.3333	95.8514
40.7917	572490	19.8333	42697.3	9.91667	90276.1		63.6667	56.9262	63.6667	43.1961	25.9583	0	39.6667	97.5599
40.9583	570203	20	43034.4	10	90482.6		64	56.4965	64	42.1577	26	0	40	94.9734
41.125	568306	20.1667	44008.2	10.0833	91205.2		64.3333	57.3193	64.3333	42.9427	26.0417	0	40.3333	96.6518
41.2917	568365	20.3333	44270.4	10.1667	92185.9		64.6667	56.9769	64.6667	43.6382	26.0833	0	40.6667	104.189
41.4583	570735	20.5	44832.2	10.25	92960.1		65	56.7606	65	43.458	26.125	0	41	96.5384
41.625	568826	20.6667	46105.6	10.3333	93373		65.3333	56.6081	65.3333	43.4577	26.1667	0	41.3333	102.315
41.7917	568481	20.8333	46817.3	10.4167	94586		65.6667	55.9976	65.6667	43.7527	26.2083	0	41.6667	97.475
41.9583	572695	21	46854.7	10.5	94482.8		66	55.4305	66	43.5876	26.25	0	42	101.553
42.125	607007	21.1667	47266.7	10.5833	95799		66.3333	55.1533	66.3333	43.993	26.2917	0	42.3333	100.289
42.2917	576861	21.3333	48090.7	10.6667	96444.2		66.6667	56.6371	66.6667	44.1399	26.3333	0	42.6667	100.196
42.4583	579655	21.5	48989.6	10.75	97063.6		67	57.0549	67	43.922	26.375	0	43	100.869
42.625	580585	21.6667	49701.2	10.8333	97605.5		67.3333	56.8377	67.3333	43.6839	26.4167	0	43.3333	93.2368
42.7917	587256	21.8333	49888.5	10.9167	98483		67.6667	56.0929	67.6667	42.8361	26.4583	0	43.6667	103.446
42.9583	584637	22	50824.8	11	98921.7		68	56.3519	68	43.2694	26.5	0	44	101.226
43.125	585002	22.1667	52472.8	11.0833	98741.1		68.3333	55.6082	68.3333	43.7626	26.5417	0	44.3333	99.3848
43.2917	585809	22.3333	53484	11.1667	101244		68.6667	55.5643	68.6667	44.3364	26.5833	0	44.6667	99.8551
43.4583	585998	22.5	52809.9	11.25	97115.2		69	56.6284	69	44.0988	26.625	0	45	99.7641
43.625	589799	22.6667	54607.6	11.3333	101451		69.3333	57.1181	69.3333	43.3558	26.6667	0	45.3333	97.7781
43.7917	590975	22.8333	55768.7	11.4167	102690		69.6667	58.0403	69.6667	43.7201	26.7083	0	45.6667	101.17
43.9583	596461	23	56705.1	11.5	103954		70	57.2831	70	44.2707	26.75	0	46	101.778
44.125	603215	23.1667	55057.1	11.5833	103748		70.3333	55.8914	70.3333	44.4373	26.7917	0	46.3333	97.0504
44.2917	605186	23.3333	57753.8	11.6667	104677		70.6667	56.8886	70.6667	44.3215	26.8333	0	46.6667	101.403
44.4583	606043	23.5	58765	11.75	105580		71	56.506	71	43.6588	26.875	0	47	105.467
44.625	606567	23.6667	59027.2	11.8333	105322		71.3333	57.5727	71.3333	44.0762	26.9167	0	47.3333	102.503
44.7917	608672	23.8333	61124.6	11.9167	106896		71.6667	57.0848	71.6667	43.8573	26.9583	0	47.6667	104.336
44.9583	607142	24	62248.2	12	106561		72	58.6657	72	43.9545	27	0	48	103.753
45.125	605610	24.1667	63334.4	12.0833	108471		72.3333	58.15	72.3333	43.9365	27.0417	0	48.3333	97.0819
45.2917	606079	24.3333	65656.5	12.1667	109632		72.6667	56.4876	72.6667	44.1024	27.0833	0	48.6667	102.302
45.4583	598532	24.5	65394.3	12.25	110484		73	57.6181	73	43.5752	27.125	0	49	99.2875
45.625	597111	24.6667	67079.8	12.3333	110742		73.3333	57.5178	73.3333	44.4765	27.1667	0	49.3333	102.342
45.7917	596386	24.8333	68091	12.4167	112032		73.6667	57.1392	73.6667	43.9814	27.2083	0	49.6667	102.928
45.9583	595599	25	67529.2	12.5	113116		74	57.8077	74	44.3496	27.25	0	50	100.451
46.125	594819	25.1667	68465.5	12.5833	112703		74.3333	56.3352	74.3333	43.8435	27.2917	0	50.3333	101.695
46.2917	593300	25.3333	70338.2	12.6667	113787		74.6667	56.9524	74.6667	43.7503	27.3333	0	50.6667	102.457
46.4583	589911	25.5	69289.5	12.75	115826		75	57.0699	75	43.876	27.375	0	51	102.084
46.625	588225	25.6667	72323.3	12.8333	116316		75.3333	57.4137	75.3333	43.5961	27.4167	0	51.3333	107.729
46.7917	588721	25.8333	72885.1	12.9167	117220		75.6667	56.9711	75.6667	43.8621	27.4583	0	51.6667	105.992
46.9583	586779	26	73409.4	13	116961		76	56.3666	76	44.185	27.5	0	52	108.402
47.125	588498	26.1667	75806.5	13.0833	117942		76.3333	56.7725	76.3333	44.7497	27.5417	0	52.3333	106.062
47.2917	588061	26.3333	76593	13.1667	119646		76.6667	56.1174	76.6667	44.5355	27.5833	0	52.6667	105.869
47.4583	588080	26.5	77304.6	13.25	119207		77	55.8315	77	44.2605	27.625	0	53	106.396
47.625	587077	26.6667	78990.1	13.3333	120368		77.3333	55.8445	77.3333	44.3122	27.6667	0	53.3333	107.888
47.7917	589381	26.8333	78952.6	13.4167	120652		77.6667	55.83	77.6667	44.154	27.7083	0	53.6667	109.709
47.9583	584801	27	80900.2	13.5	123104		78	56.2615	78	44.4126	27.75	0	54	114.506
48.125	580021	27.1667	81724.2	13.5833	124188		78.3333	55.7586	78.3333	43.2397	27.7917	0	54.3333	108.072
48.2917	573525	27.3333	82997.6	13.6667	124317		78.6667	55.6069	78.6667	43.4211	27.8333	0	54.6667	105.475
48.4583	573020	27.5	84608.1	13.75	124265		79	56.0223	79	44.3717	27.875	0	55	108.186
48.625	566874	27.6667	85806.7	13.8333	127646		79.3333	56.7066	79.3333	43.3504	27.9167	0	55.3333	108.719
48.7917	564604	27.8333	86555.7	13.9167	128291		79.6667	55.7415	79.6667	43.4315	27.9583	0	55.6667	106.923
48.9583	557664	28	87192.4	14	129220		80	56.0496	80	44.0937	28	0	56	107.145
49.125	565394	28.1667	88952.8	14.0833	130898		80.3333	55.9698	80.3333	43.9131	28.0417	0	56.3333	107.918
49.2917	569673	28.3333	89477.1	14.1667	131672		80.6667	54.8972	80.6667	43.9364	28.0833	0	56.6667	107.405
49.4583	583581	28.5	91537.1	14.25	132962		81	55.5154	81	43.8512	28.125	0	57	109.002
49.625	585565	28.6667	92623.2	14.3333	132730		81.3333	55.5658	81.3333	44.2035	28.1667	0	57.3333	109.421
49.7917	585847	28.8333	93559.6	14.4167	136988		81.6667	55.8568	81.6667	44.6352	28.2083	0	57.6667	108.263
49.9583	588763	29	92660.7	14.5	137840		82	56.0553	82	44.3248	28.25	0	58	105.955
50.125	583589	29.1667	95132.7	14.5833	138769		82.3333	54.9544	82.3333	45.0535	28.2917	0	58.3333	104.995
50.2917	578139	29.3333	96818.1	14.6667	141634		82.6667	54.6314	82.6667	45.1254	28.3333	0	58.6667	107.199
50.4583	568400	29.5	97454.8	14.75	140679		83	54.6161	83	45.3375	28.375	0	59	105.613
50.625	564243	29.6667	98952.9	14.8333	142279		83.3333	55.9553	83.3333	44.5741	28.4167	0	59.3333	103.255
50.7917	565280	29.8333	100451	14.9167	143234		83.6667	55.1375	83.6667	44.598	28.4583	0	59.6667	105.275
50.9583	565444	30	101163	15	146305		84	55.3061	84	44.1883	28.5	0	60	111.129
51.125	568805	30.1667	104084	15.0833	147028		84.3333	56.0071	84.3333	44.4432	28.5417	0	60.3333	111.531
51.2917	579494	30.3333	106668	15.1667	149015		84.6667	57.2713	84.6667	44.6494	28.5833	0	60.6667	108.248
51.4583	576698	30.5	107717	15.25	149454		85	56.9616	85	44.6146	28.625	0	61	105.915
51.625	583409	30.6667	108129	15.3333	151880		85.3333	56.1643	85.3333	45.599	28.6667	0	61.3333	112.069
51.7917	583598	30.8333	107680	15.4167	152293		85.6667	55.6466	85.6667	45.7015	28.7083	0	61.6667	112.97
51.9583	579779	31	112174	15.5	153376		86	55.1065	86	44.8595	28.75	0	62	118.253
52.125	577495	31.1667	112624	15.5833	154202		86.3333	55.1015	86.3333	45.498	28.7917	0	62.3333	115.134
52.2917	574934	31.3333	113485	15.6667	156293		86.6667	55.6188	86.6667	45.4545	28.8333	0	62.6667	115.759
52.4583	573013	31.5	116444	15.75	155441		87	55.4547	87	45.0631	28.875	0	63	116.616
52.625	569761	31.6667	116818	15.8333	158538		87.3333	54.94	87.3333	44.7461	28.9167	0	63.3333	114.249
52.7917	570191	31.8333	119290	15.9167	158280		87.6667	55.6003	87.6667	45.2258	28.9583	0	63.6667	112.309
52.9583	573859	32	118279	16	158332		88	54.6808	88	45.849	29	0	64	103.856
53.125	576330	32.1667	121275	16.0833	165300		88.3333	55.5089	88.3333	46.2062	29.0417	0
53.2917	575894	32.3333	122848	16.1667	166874		88.6667	55.2486	88.6667	46.5506	29.0833	0
53.4583	578527	32.5	124571	16.25	167209		89	54.9272	89	45.5803	29.125	0
53.625	577511	32.6667	127231	16.3333	172397		89.3333	56.0156	89.3333	45.9956	29.1667	0
53.7917	578765	32.8333	130189	16.4167	175520		89.6667	55.8693	89.6667	46.1473	29.2083	0
53.9583	579245	33	130526	16.5	175287		90	55.6387	90	46.5217	29.25	0
54.125	576766	33.1667	131201	16.5833	177171		90.3333	55.4928	90.3333	46.8371	29.2917	0
54.2917	577043	33.3333	133186	16.6667	177558		90.6667	55.0003	90.6667	46.9006	29.3333	0
54.4583	579140	33.5	135096	16.75	179649		91	54.1433	91	46.183	29.375	0
54.625	575961	33.6667	135620	16.8333	180320		91.3333	55.0241	91.3333	46.2635	29.4167	0
54.7917	579557	33.8333	140077	16.9167	180862		91.6667	55.2271	91.6667	46.2102	29.4583	0
54.9583	572435	34	140864	17	182849		92	54.7902	92	46.6434	29.5	0
55.125	570476	34.1667	140489	17.0833	186669		92.3333	55.15	92.3333	47.0162	29.5417	0
55.2917	566217	34.3333	143935	17.1667	173558		92.6667	55.2033	92.6667	46.9595	29.5833	0
55.4583	568851	34.5	146781	17.25	187572		93	54.8511	93	46.344	29.625	0
55.625	568364	34.6667	148055	17.3333	189275		93.3333	54.9394	93.3333	46.6174	29.6667	0
55.7917	571375	34.8333	149703	17.4167	188475		93.6667	54.3227	93.6667	47.387	29.7083	0
55.9583	573652	35	153111	17.5	194876		94	54.9466	94	48.2403	29.75	0
56.125	574784	35.1667	152587	17.5833	193121		94.3333	55.634	94.3333	47.4747	29.7917	0
56.2917	575715	35.3333	154347	17.6667	195753		94.6667	54.9468	94.6667	47.685	29.8333	0
56.4583	576146	35.5	157119	17.75	195469		95	53.405	95	47.8444	29.875	0
56.625	573197	35.6667	159403	17.8333	197095		95.3333	52.6906	95.3333	48.1812	29.9167	0
56.7917	575289	35.8333	160377	17.9167	196501		95.6667	52.9879	95.6667	47.9517	29.9583	0
56.9583	570675	36	163673	18	200089		96	52.8915	96	46.7984	30	0
57.125	574245	36.1667	165021	18.0833	198540		96.3333	52.8235	96.3333	46.8284	30.0417	0
57.2917	573308	36.3333	166894	18.1667	199857		96.6667	52.3542	96.6667	46.344	30.0833	0
57.4583	577426	36.5	168542	18.25	200863		97	52.6813	97	46.0751	30.125	0
57.625	579439	36.6667	170377	18.3333	201921		97.3333	51.6313	97.3333	46.6811	30.1667	0
57.7917	578614	36.8333	172962	18.4167	204734		97.6667	51.6399	97.6667	46.0574	30.2083	0
57.9583	575987	37	173561	18.5	204347		98	51.951	98	46.1919	30.25	0
58.125	571407	37.1667	176632	18.5833	205560		98.3333	51.9875	98.3333	46.1248	30.2917	0
58.2917	568926	37.3333	179329	18.6667	206747		98.6667	51.0815	98.6667	46.5453	30.3333	0
58.4583	568323	37.5	181613	18.75	208967		99	52.3503	99	46.1911	30.375	0
58.625	569877	37.6667	183149	18.8333	211573		99.3333	51.4483	99.3333	46.4943	30.4167	0
58.7917	570636	37.8333	185172	18.9167	213431		99.6667	51.244	99.6667	46.9169	30.4583	0
58.9583	574296	38	187007	19	212451		100	51.703	100	47.4802	30.5	0
59.125	575893	38.1667	189554	19.0833	211083		100.333	52.0078	100.333	47.5938	30.5417	0
59.2917	577420	38.3333	190490	19.1667	218077		100.667	51.8437	100.667	47.2168	30.5833	0
59.4583	576631	38.5	194535	19.25	218412		101	51.3736	101	47.7641	30.625	0
59.625	574758	38.6667	194910	19.3333	218541		101.333	51.8099	101.333	47.7002	30.6667	0
59.7917	571478	38.8333	197419	19.4167	217974		101.667	51.2663	101.667	47.6253	30.7083	0
59.9583	570398	39	195509	19.5	220322		102	51.3119	102	47.6153	30.75	0
60.125	568554	39.1667	203711	19.5833	221200		102.333	52.2769	102.333	47.3167	30.7917	0
60.2917	574020	39.3333	208206	19.6667	223084		102.667	52.122	102.667	46.7058	30.8333	0
60.4583	574140	39.5	206745	19.75	221819		103	52.0296	103	46.9876	30.875	0
60.625	576094	39.6667	212962	19.8333	228400		103.333	51.3924	103.333	47.1206	30.9167	0
60.7917	574051	39.8333	215284	19.9167	227239		103.667	51.6221	103.667	46.9808	30.9583	0
60.9583	578828	40	218543	20	228168		104	51.7756	104	47.2336	31	0
61.125	579490	40.1667	215472	20.0833	227161		104.333	51.9097	104.333	47.1038	31.0417	0
61.2917	580423	40.3333	221689	20.1667	229665		104.667	52.023	104.667	47.2909	31.0833	0
61.4583	579122	40.5	225697	20.25	233252		105	52.1724	105	47.6902	31.125	0
61.625	578877	40.6667	224798	20.3333	234000		105.333	52.0352	105.333	47.6408	31.1667	0
61.7917	577367	40.8333	227045	20.4167	234749		105.667	51.8631	105.667	47.3628	31.2083	0
61.9583	576723	41	232663	20.5	235859		106	51.4986	106	47.7859	31.25	0
62.125	575681	41.1667	230116	20.5833	237794		106.333	51.2497	106.333	47.323	31.2917	0
62.2917	576475	41.3333	239068	20.6667	236246		106.667	50.9609	106.667	47.4718	31.3333	0
62.4583	580116	41.5	241577	20.75	239497		107	51.8561	107	48.8901	31.375	0
62.625	581911	41.6667	246146	20.8333	239627		107.333	51.8153	107.333	48.2632	31.4167	0
62.7917	578695	41.8333	245173	20.9167	243472		107.667	51.371	107.667	47.4884	31.4583	0
62.9583	581765	42	250678	21	244840		108	51.3522	108	47.7378	31.5	0
63.125	582660	42.1667	252588	21.0833	247111		108.333	51.4013	108.333	48.0208	31.5417	0
63.2917	580844	42.3333	252851	21.1667	246233		108.667	51.4521	108.667	49.1389	31.5833	0
63.4583	583408	42.5	255397	21.25	250698		109	51.1599	109	48.1649	31.625	0
63.625	579977	42.6667	261016	21.3333	249279		109.333	51.6496	109.333	48.6351	31.6667	0
63.7917	583456	42.8333	264424	21.4167	251188		109.667	52.2914	109.667	48.056	31.7083	0
63.9583	582900	43	258581	21.5	253201		110	52.4495	110	47.7156	31.75	0
64.125	583333	43.1667	268694	21.5833	258208		110.333	51.9757	110.333	47.783	31.7917	0
64.2917	580970	43.3333	267832	21.6667	254853		110.667	52.2591	110.667	47.9433	31.8333	0
64.4583	583172	43.5	274424	21.75	260195		111	52.3431	111	47.8364	31.875	0
64.625	583728	43.6667	276109	21.8333	258157		111.333	51.3274	111.333	48.0116	31.9167	0
64.7917	583074	43.8333	278806	21.9167	266183		111.667	51.781	111.667	48.3436	31.9583	0
64.9583	583401	44	283113	22	264944		112	51.7585	112	48.3301	32	0
65.125	586928	44.1667	283450	22.0833	268196		112.333	51.8633	112.333	47.265	32.0417	0
65.2917	588394	44.3333	283263	22.1667	265796		112.667	51.3235	112.667	47.7504	32.0833	0
65.4583	584048	44.5	289518	22.25	266312		113	51.0779	113	47.9889	32.125	0
65.625	588271	44.6667	291765	22.3333	269770		113.333	52.3983	113.333	48.9978	32.1667	0
65.7917	589420	44.8333	295061	22.4167	274906		113.667	52.6545	113.667	48.5287	32.2083	0
65.9583	587900	45	296147	22.5	275293		114	52.1593	114	48.5413	32.25	0
66.125	588916	45.1667	297982	22.5833	272351		114.333	52.9276	114.333	48.345	32.2917	0
66.2917	586625	45.3333	289518	22.6667	273461		114.667	52.3111	114.667	48.3146	32.3333	0
66.4583	584982	45.5	295885	22.75	281410		115	52.1626	115	48.2292	32.375	0
66.625	584891	45.6667	306859	22.8333	277693		115.333	51.2826	115.333	48.8356	32.4167	0
66.7917	579712	45.8333	308807	22.9167	286029		115.667	52.083	115.667	48.4393	32.4583	0
66.9583	585222	46	309705	23	287862		116	52.0607	116	48.5101	32.5	0
67.125	581773	46.1667	316522	23.0833	293307		116.333	52.804	116.333	47.9007	32.5417	0
67.2917	582908	46.3333	318058	23.1667	288455		116.667	52.1411	116.667	47.4674	32.5833	0
67.4583	581417	46.5	311466	23.25	293436		117	52.2945	117	48.5656	32.625	0
67.625	584164	46.6667	313189	23.3333	289126		117.333	52.0637	117.333	49.3582	32.6667	0
67.7917	584572	46.8333	327796	23.4167	297101		117.667	51.693	117.667	49.2902	32.7083	0
67.9583	583901	47	328620	23.5	292971		118	52.7021	118	48.7314	32.75	0
68.125	583557	47.1667	331653	23.5833	297178		118.333	52.1518	118.333	48.4486	32.7917	0
68.2917	581737	47.3333	336485	23.6667	297849		118.667	52.353	118.667	48.3955	32.8333	0
68.4583	582983	47.5	340455	23.75	301849		119	52.8873	119	48.5104	32.875	0
68.625	586770	47.6667	342815	23.8333	307114		119.333	53.1249	119.333	47.9167	32.9167	0
68.7917	585885	47.8333	337459	23.9167	299940				119.667	47.5774	32.9583	0
68.9583	584780	48	348957	24	305050				120	48.1748	33	0
69.125	586501	48.1667	351804	24.0833	299036						33.0417	0
69.2917	587389	48.3333	354500	24.1667	304895						33.0833	0
69.4583	585157	48.5	357983	24.25	327425						33.125	0
69.625	589910	48.6667	362328	24.3333	332303						33.1667	0
69.7917	586400	48.8333	357721	24.4167	332251						33.2083	0
69.9583	589374	49	369744	24.5	332974						33.25	0
70.125	587516	49.1667	374014	24.5833	332380						33.2917	0
70.2917	585695	49.3333	372553	24.6667	332148						33.3333	0
70.4583	588122	49.5	374613	24.75	329619						33.375	0
70.625	587752	49.6667	382216	24.8333	338342						33.4167	0
70.7917	583591	49.8333	384089	24.9167	343529						33.4583	0
70.9583	586920	50	386561	24.9333	343529						33.5	0
71.125	583366	50.1667	389969	24.95	345255						33.5417	0
71.2917	586083	50.3333	394164	24.9667	346100						33.5833	0
71.4583	587300	50.5	395063	24.9833	343987						33.625	0
71.625	581676	50.6667	399183	25	384555						33.6667	0
71.7917	587323	50.8333	402553	25.1667	385022						33.7083	0
71.9583	585251	51	402104	25.3333	389188						33.75	11.479
72.125	580517	51.1667	390980	25.5	399114						33.7917	17.7414
72.2917	581555	51.3333	393864	25.6667	407527						33.8333	18.2885
72.4583	582465	51.5	414501	25.8333	416766						33.875	16.0557
72.625	581993	51.6667	411055	26	418361						33.9167	16.5483
72.7917	583315	51.8333	420681	26.1667	421426						33.9583	14.4335
72.9583	584717	52	421992	26.3333	435834						34	14.4381
73.125	581867	52.1667	421880	26.5	432535						34.0417	13.9931
73.2917	584588	52.3333	418509	26.6667	441003						34.0833	12.8984
73.4583	581370	52.5	427198	26.8333	438130						34.125	12.3756
73.625	579862	52.6667	431580	27	437016						34.1667	15.308
73.7917	581131	52.8333	428397	27.1667	448963						34.2083	13.4311
73.9583	578004	53	433415	27.3333	450173						34.25	14.9216
74.125	578090	53.1667	424089	27.5	457941						34.2917	16.9872
74.2917	581578	53.3333	438434	27.6667	456057						34.3333	15.7197
74.4583	581649	53.5	434576	27.8333	449609						34.375	15.0623
74.625	581204	53.6667	442105	28	437429						34.4167	16.3607
74.7917	581822	53.8333	445925	28.1667	429373						34.4583	18.6214
74.9583	578754	54	445813	28.3333	423241						34.5	19.0626
75.125	578989	54.1667	451243	28.5	424904						34.5417	16.884
75.2917	577041	54.3333	446711	28.6667	463320						34.5833	17.9652
75.4583	580642	54.5	446299	28.8333	460595						34.625	19.0368
75.625	579453	54.6667	444502	29	470575						34.6667	17.2558
75.7917	580021	54.8333	443753	29.1667	475991						34.7083	17.9367
75.9583	580867	55	449745	29.3333	467482						34.75	17.2661
76.125	582902	55.1667	446075	29.5	450644						34.7917	18.869
76.2917	578250	55.3333	452929	29.6667	426799						34.8333	19.9803
76.4583	582089	55.5	453154	29.8333	469174						34.875	19.0313
76.625	578726	55.6667	449745	30	470479						34.9167	20.6855
76.7917	580366	55.8333	448697	30.1667	475821						34.9583	18.5793
76.9583	580831	56	454277	30.3333	473689						35	20.0194
77.125	580675	56.1667	456674	30.5	485986						35.0417	20.5032
77.2917	580306	56.3333	451843	30.6667	453782						35.0833	21.0404
77.4583	577222	56.5	451131	30.8333	438988						35.125	21.2525
77.625	574275	56.6667	456075	31	450718						35.1667	20.1803
77.7917	575358	56.8333	451281	31.1667	466060						35.2083	19.0833
77.9583	579293	57	448359	31.3333	471146						35.25	20.4761
78.125	575257	57.1667	450569	31.5	478350						35.2917	20.234
78.2917	574775	57.3333	452929	31.6667	485161						35.3333	20.252
78.4583	573135	57.5	451992	31.8333	461151						35.375	21.1645
78.625	576161	57.6667	437648	32	473228						35.4167	21.9235
78.7917	576917	57.8333	455176	32.1667	466614						35.4583	21.5981
78.9583	576940	58	454277	32.3333	495431						35.5	21.6589
79.125	577268	58.1667	451431	32.5	484828						35.5417	21.5558
79.2917	576230	58.3333	452704	32.6667	469529						35.5833	18.185
79.4583	574861	58.5	455738	32.8333	465581						35.625	17.6692
79.625	571699	58.6667	453753	33	485793						35.6667	0
79.7917	571374	58.8333	455401	33.1667	485030						35.7083	13.5004
79.9583	572158	59	453715	33.3333	464882						35.75	0
80.125	572191	59.1667	450457	33.5	457876						35.7917	0
80.2917	573156	59.3333	450157	33.6667	435847						35.8333	0
80.4583	569096	59.5	442891	33.8333	437237						35.875	0
80.625	569071	59.6667	453116	34	476626						35.9167	0
80.7917	569328	59.8333	451431	34.1667	476072						35.9583	0
80.9583	570662	60	445026	34.3333	463410						36	0
81.125	569592	60.1667	443228	34.5	452497						36.0417	0
81.2917	568729	60.3333	447573	34.6667	425557						36.0833	0
81.4583	568677	60.5	444464	34.8333	439380						36.125	0
81.625	566905	60.6667	428958	35	422611						36.1667	0
81.7917	568701	60.8333	445625	35.1667	426345						36.2083	0
81.9583	568459	61	447386	35.3333	423196						36.25	0
82.125	566665	61.1667	431618	35.5	422384						36.2917	0
82.2917	564021	61.3333	440195	35.6667	455368						36.3333	0
82.4583	566121	61.5	436861	35.8333	459897						36.375	0
82.625	565977	61.6667	437872	36	458146						36.4167	0
82.7917	564870	61.8333	420981	36.1667	466278						36.4583	0
82.9583	566028	62	432030	36.3333	460898						36.5	0
83.125	567383	62.1667	430732	36.5	490608						36.5417	0
83.2917	567530	62.3333	421005	36.6667	473256						36.5833	0
83.4583	565860	62.5	430659	36.8333	483443						36.625	0
83.625	568945	62.6667	426866	37	490391						36.6667	0
83.7917	567009	62.8333	427772	37.1667	497796						36.7083	0
83.9583	566284	63	426739	37.3333	490043						36.75	0
84.125	563926	63.1667	428942	37.5	475742						36.7917	0
84.2917	563761	63.3333	436400	37.6667	480931						36.8333	0
84.4583	563678	63.5	434876	37.8333	518779						36.875	0
84.625	563959	63.6667	437565	38	543508						36.9167	0
84.7917	566767	63.8333	432428	38.1667	517996						36.9583	0
84.9583	563720	64	436917	38.3333	472406						37	0
85.125	564499	64.1667	435045	38.5	469181						37.0417	0
85.2917	563572	64.3333	432773	38.6667	466406						37.0833	0
85.4583	562907	64.5	431882	38.8333	453564						37.125	0
85.625	563225	64.6667	414971	39	476256						37.1667	0
85.7917	562305	64.8333	431739	39.1667	500969						37.2083	0
85.9583	565422	65	430740	39.3333	522205						37.25	0
86.125	563985	65.1667	414194	39.5	534395						37.2917	0
86.2917	561374	65.3333	423971	39.6667	486985						37.3333	0
86.4583	562283	65.5	427219	39.8333	484837						37.375	0
86.625	562015	65.6667	426310	40	505510						37.4167	0
86.7917	562995	65.8333	416116	40.1667	522281						37.4583	0
86.9583	563832	66	423342	40.3333	508185						37.5	0
87.125	561305	66.1667	422898	40.5	508481						37.5417	0
87.2917	563046	66.3333	421820	40.6667	520369						37.5833	0
87.4583	560662	66.5	416740	40.8333	546237						37.625	0
87.625	561260	66.6667	421218	41	558692						37.6667	0
87.7917	563317	66.8333	420017	41.1667	561720						37.7083	0
87.9583	558026	67	420239	41.3333	536247						37.75	0
88.125	560318	67.1667	416976	41.5	533974						37.7917	0
88.2917	556052	67.3333	415791	41.6667	502277						37.8333	0
88.4583	557126	67.5	413274	41.8333	501176						37.875	0
88.625	556725	67.6667	414788	42	510189						37.9167	0
88.7917	555139	67.8333	417779	42.1667	508579						37.9583	0
88.9583	555729	68	418211	42.3333	511406						38	0
89.125	584800	68.1667	414180	42.5	552058						38.0417	0
89.2917	558268	68.3333	412660	42.6667	564656						38.0833	0
89.4583	556159	68.5	412778	42.8333	535884						38.125	0
89.625	557975	68.6667	414768	43	514962						38.1667	0
89.7917	556392	68.8333	412452	43.1667	497552						38.2083	0
89.9583	555149	69	411285	43.3333	504371						38.25	0
90.125	556044	69.1667	412052	43.5	515030						38.2917	0
90.2917	555085	69.3333	401373	43.6667	522840						38.3333	0
90.4583	555190	69.5	406624	43.8333	533432						38.375	0
90.625	551359	69.6667	416229	44	547742						38.4167	0
90.7917	553552	69.8333	404291	44.1667	525556						38.4583	0
90.9583	553572	70	409080	44.3333	526341						38.5	0
91.125	552839	70.1667	406972	44.5	514675						38.5417	0
91.2917	554565	70.3333	411390	44.6667	498762						38.5833	0
91.4583	552534	70.5	408476	44.8333	537915						38.625	0
91.625	554857	70.6667	400293	45	553394						38.6667	0
91.7917	551782	70.8333	412917	45.1667	577145						38.7083	14.3734
91.9583	553474	71	405097	45.3333	543932						38.75	0
92.125	553365	71.1667	410220	45.5	531551						38.7917	14.3543
92.2917	553549	71.3333	412888	45.6667	514658						38.8333	15.4622
92.4583	549676	71.5	409843	45.8333	517082						38.875	0
92.625	549224	71.6667	397710	46	511297						38.9167	14.314
92.7917	551916	71.8333	406153	46.1667	517890						38.9583	13.9499
92.9583	549762	72	407652	46.3333	525561						39	14.8296
93.125	550366	72.1667	410461	46.5	529443						39.0417	15.7843
93.2917	552349	72.3333	406145	46.6667	522439						39.0833	15.8584
93.4583	545848	72.5	413527	46.8333	499630						39.125	15.1264
93.625	550074	72.6667	409984	47	528474						39.1667	13.6883
93.7917	549404	72.8333	405861	47.1667	507045						39.2083	15.3258
93.9583	552448	73	402208	47.3333	527620						39.25	15.8054
94.125	550976	73.1667	409400	47.5	524098						39.2917	14.6157
94.2917	551925	73.3333	409516	47.6667	534030						39.3333	18.3437
94.4583	548718	73.5	406993	47.8333	554317						39.375	20.2077
94.625	549454	73.6667	416048	48	542868						39.4167	17.1212
94.7917	549402	73.8333	415575	48.1667	526339						39.4583	18.9698
94.9583	548151	74	413382	48.3333	531627						39.5	17.6773
95.125	550698	74.1667	407897	48.5	560842						39.5417	16.8505
95.2917	548632	74.3333	418979	48.6667	558436						39.5833	17.3956
95.4583	547612	74.5	414949	48.8333	554824						39.625	18.3743
95.625	548987	74.6667	410931	49	578960						39.6667	18.1722
95.7917	543119	74.8333	410993	49.1667	568515						39.7083	17.6772
95.9583	547669	75	413357	49.3333	519930						39.75	16.0331
96.125	544317	75.1667	414295	49.5	539877						39.7917	17.4777
96.2917	547996	75.3333	405802	49.6667	565592						39.8333	18.1301
96.4583	546965	75.5	421486	49.8333	525940						39.875	17.9734
96.625	550446	75.6667	417535	50	544602						39.9167	15.3437
96.7917	545712	75.8333	421234	50.1667	529758						39.9583	15.478
96.9583	545868	76	421347	50.3333	517397						40	16.7859
97.125	546734	76.1667	420613	50.5	518691						40.0417	19.4844
97.2917	541700	76.3333	408208	50.6667	526647						40.0833	17.7569
97.4583	539983	76.5	420494	50.8333	553230						40.125	17.5633
97.625	540573	76.6667	425164	51	548526						40.1667	17.3886
97.7917	544494	76.8333	425838	51.1667	543430						40.2083	17.7257
97.9583	540981	77	427729	51.3333	535340						40.25	18.165
98.125	543257			51.5	532530						40.2917	18.3784
98.2917	545866			51.6667	533891						40.3333	17.1709
98.4583	541922			51.8333	525951						40.375	17.4303
98.625	545239			52	538183						40.4167	19.0408
98.7917	542968			52.1667	539180						40.4583	18.2513
98.9583	544399			52.3333	539073						40.5	18.262
99.125	540874			52.5	546119						40.5417	17.9411
99.2917	545375			52.6667	554151						40.5833	18.3768
99.4583	541277			52.8333	558115						40.625	18.6709
99.625	539085			53	568790						40.6667	18.2846
99.7917	540398			53.1667	559861						40.7083	16.4678
99.9583	542754			53.3333	577120						40.75	17.6088
100.125	545470			53.5	548510						40.7917	17.8172
100.292	542452			53.6667	524510						40.8333	18.7114
100.458	542859			53.8333	535055						40.875	18.8809
100.625	540736			54	551101						40.9167	17.4814
100.792	541570			54.1667	555533						40.9583	19.1642
100.958	541740			54.3333	543392						41	19.6864
101.125	541999			54.5	544617						41.0417	19.2324
101.292	541796			54.6667	548939						41.0833	19.5621
101.458	545112			54.8333	583131						41.125	19.691
101.625	542575			55	556716						41.1667	20.1964
101.792	544215			55.1667	535919						41.2083	21.2475
101.958	543714			55.3333	538235						41.25	20.0125
102.125	545965			55.5	555881						41.2917	20.254
102.292	544924			55.6667	561614						41.3333	20.3489
102.458	541430			55.8333	552865						41.375	20.4284
102.625	541995			56	542495						41.4167	21.472
102.792	545044			56.1667	537049						41.4583	23.1741
102.958	542837			56.3333	565887						41.5	23.1081
103.125	543655			56.5	582043						41.5417	23.1946
103.292	544600			56.6667	574299						41.5833	22.4703
103.458	541137			56.8333	590413						41.625	22.9649
103.625	541956			57	585827						41.6667	24.5544
103.792	543669			57.1667	561884						41.7083	23.9612
103.958	541758			57.3333	574822						41.75	24.1879
104.125	543267			57.5	569780						41.7917	23.2157
104.292	541076			57.6667	557804						41.8333	24.1613
104.458	540328			57.8333	554600						41.875	25.4008
104.625	543218			58	573089						41.9167	25.6932
104.792	542550			58.1667	593312						41.9583	25.1994
104.958	542628			58.3333	581218						42	24.4531
105.125	541124			58.5	577508						42.0417	24.6726
105.292	541955			58.6667	573646						42.0833	26.2569
105.458	542800			58.8333	587925						42.125	25.6824
105.625	543748			59	611180						42.1667	25.954
105.792	545691			59.1667	612438						42.2083	25.1523
105.958	543498			59.3333	568387						42.25	25.6092
106.125	546888			59.5	564613						42.2917	26.1291
106.292	544889			59.6667	576917						42.3333	26.1101
106.458	546241			59.8333	574284						42.375	25.7448
106.625	544970			60	567375						42.4167	25.306
106.792	542552										42.4583	25.3696
106.958	543926										42.5	26.492
107.125	546776										42.5417	26.4907
107.292	545528										42.5833	25.8428
107.458	544954										42.625	24.8058
107.625	546379										42.6667	25.5774
107.792	544262										42.7083	26.1054
107.958	545688										42.75	26.3087
108.125	541237										42.7917	25.4542
108.292	546193										42.8333	24.4219
108.458	543114										42.875	25.7884
108.625	541207										42.9167	26.4851
108.792	543316										42.9583	24.6288
108.958	541901										43	24.6842
109.125	546589										43.0417	24.2361
109.292	544651										43.0833	26.2283
109.458	546314										43.125	24.7459
109.625	544858										43.1667	24.6577
109.792	544591										43.2083	24.5371
109.958	544319										43.25	25.0893
110.125	546783										43.2917	26.0436
110.292	544699										43.3333	26.9061
110.458	546377										43.375	26.7879
110.625	546483										43.4167	25.0941
110.792	544850										43.4583	25.0862
110.958	546126										43.5	24.2086
											43.5417	23.8165
											43.5833	24.1305
											43.625	24.1567
											43.6667	24.5328
											43.7083	24.4902
											43.75	24.0917
											43.7917	23.1143
											43.8333	23.1622
											43.875	23.0017
											43.9167	21.5357
											43.9583	20.4773
											44	21.4008
											44.0417	21.4341
											44.0833	21.1586
											44.125	21.118
											44.1667	21.5657
											44.2083	21.65
											44.25	22.2937
											44.2917	21.7369
											44.3333	21.9173
											44.375	22.6029
											44.4167	24.2186
											44.4583	23.6915
											44.5	23.7163
											44.5417	23.39
											44.5833	23.997
											44.625	22.2563
											44.6667	22.9329
											44.7083	23.975
											44.75	23.9821
											44.7917	23.3685
											44.8333	23.5594
											44.875	24.493
											44.9167	23.0366
											44.9583	24.2169
											45	23.3147
											45.0417	23.7181
											45.0833	22.8332
											45.125	23.413
											45.1667	23.7918
											45.2083	25.0331
											45.25	24.7321
											45.2917	24.3462
											45.3333	24.9225
											45.375	24.071
											45.4167	24.654
											45.4583	24.0381
											45.5	24.2703
											45.5417	23.3263
											45.5833	23.2897
											45.625	23.9675
											45.6667	24.9417
											45.7083	24.7528
											45.75	24.5796
											45.7917	23.9675
											45.8333	24.4222
											45.875	24.3312
											45.9167	24.786
											45.9583	25.0014
											46	25.3293
											46.0417	25.4508
											46.0833	25.3453
											46.125	25.7324
											46.1667	26.1502
											46.2083	26.0371
											46.25	26.2689
											46.2917	27.0195
											46.3333	26.6187
											46.375	26.8493
											46.4167	26.7706
											46.4583	27.6066
											46.5	27.5517
											46.5417	26.9794
											46.5833	27.6778
											46.625	27.4687
											46.6667	27.2335
											46.7083	27.0628
											46.75	27.8949
											46.7917	27.6289
											46.8333	27.4044
											46.875	26.7513
											46.9167	26.8594
											46.9583	27.088
											47	27.5421
											47.0417	26.6485
											47.0833	27.9692
											47.125	27.6741
											47.1667	27.6671
											47.2083	27.6096
											47.25	27.5031
											47.2917	28.3882
											47.3333	27.9993
											47.375	27.5624
											47.4167	27.1092
											47.4583	27.2232
											47.5	28.3264
											47.5417	25.9329
											47.5833	26.6871
											47.625	26.8535
											47.6667	26.3456
											47.7083	25.6266
											47.75	26.8257
											47.7917	26.0392
											47.8333	25.9551
											47.875	24.7347
											47.9167	25.2775
											47.9583	25.5293
											48	25.9315
											48.0417	25.9859
											48.0833	26.2012
											48.125	25.94
											48.1667	27.1394
											48.2083	25.6544
											48.25	26.0104
											48.2917	26.1045
											48.3333	25.9481
											48.375	26.8283
											48.4167	26.925
											48.4583	27.1542
											48.5	27.7778
											48.5417	26.6153
											48.5833	27.2444
											48.625	27.7267
											48.6667	27.5771
											48.7083	27.5619
											48.75	27.5568
											48.7917	27.7752
											48.8333	28.1578
											48.875	26.8463
											48.9167	26.7645
											48.9583	27.0687
											49	27.1317
											49.0417	27.6095
											49.0833	28.3037
											49.125	28.773
											49.1667	27.6362
											49.2083	27.1632
											49.25	27.0618
											49.2917	27.5441
											49.3333	27.9172
											49.375	28.0008
											49.4167	28.6346
											49.4583	28.5915
											49.5	27.5566
											49.5417	27.1068
											49.5833	27.2212
											49.625	27.2303
											49.6667	27.9022
											49.7083	28.5004
											49.75	28.1107
											49.7917	28.1723
											49.8333	27.9473
											49.875	27.24
											49.9167	27.3978
											49.9583	28.5359
											50	28.913
											50.0417	29.4242
											50.0833	28.6503
											50.125	28.3662
											50.1667	27.8128
											50.2083	28.0239
											50.25	28.2582
											50.2917	28.6291
											50.3333	28.7119
											50.375	28.7546
											50.4167	28.9201
											50.4583	28.1666
											50.5	27.8953
											50.5417	28.3322
											50.5833	28.5464
											50.625	28.8313
											50.6667	28.7694
											50.7083	29.1761
											50.75	28.7947
											50.7917	28.8834
											50.8333	28.977
											50.875	29.3992
											50.9167	29.7511
											50.9583	30.0302
											51	29.8759
											51.0417	30.1125
											51.0833	29.9192
											51.125	29.3475
											51.1667	29.3213
											51.2083	29.9231
											51.25	30.13
											51.2917	30.2226
											51.3333	30.3476
											51.375	30.3549
											51.4167	29.9138
											51.4583	29.2715
											51.5	29.6246
											51.5417	29.9288
											51.5833	30.157
											51.625	30.2464
											51.6667	29.9763
											51.7083	29.7229
											51.75	30.2042
											51.7917	30.6987
											51.8333	30.1641
											51.875	30.7209
											51.9167	30.94
											51.9583	30.6835
											52	30.6101
											52.0417	31.1298
											52.0833	30.8914
											52.125	30.4499
											52.1667	30.4425
											52.2083	30.4788
											52.25	31.0403
											52.2917	31.255
											52.3333	30.6201
											52.375	30.9398
											52.4167	31.4164
											52.4583	31.7037
											52.5	31.7066
											52.5417	32.1835
											52.5833	32.1292
											52.625	32.0465
											52.6667	31.1578
											52.7083	31.6266
											52.75	32.2151
											52.7917	32.0068
											52.8333	32.0922
											52.875	31.9895
											52.9167	31.6403
											52.9583	31.4645
											53	31.2538
											53.0417	32.0059
											53.0833	32.1013
											53.125	31.9413
											53.1667	31.8227
											53.2083	31.8998
											53.25	31.7317
											53.2917	31.3658
											53.3333	31.5855
											53.375	32.0838
											53.4167	31.9272
											53.4583	31.77
											53.5	31.8559
											53.5417	31.9188
											53.5833	32.0824
											53.625	31.7803
											53.6667	31.2739
											53.7083	30.8045
											53.75	30.4127
											53.7917	30.3674
											53.8333	30.0194
											53.875	30.592
											53.9167	30.7773
											53.9583	30.1942
											54	31.0535
											54.0417	31.4603
											54.0833	31.3441
											54.125	31.6043
											54.1667	31.7797
											54.2083	32.0435
											54.25	31.4677
											54.2917	31.7325
											54.3333	32.0871
											54.375	32.398
											54.4167	32.3381
											54.4583	32.7638
											54.5	33.0666
											54.5417	33.3071
											54.5833	33.2166
											54.625	33.3806
											54.6667	33.3024
											54.7083	33.5057
											54.75	33.4304
											54.7917	32.9192
											54.8333	33.3191
											54.875	33.0171
											54.9167	32.9919
											54.9583	33.5332
											55	33.5725
											55.0417	33.4782
											55.0833	33.181
											55.125	33.9186
											55.1667	33.9874
											55.2083	34.1157
											55.25	34.3156
											55.2917	34.4459
											55.3333	34.49
											55.375	33.9675
											55.4167	33.7264
											55.4583	34.582
											55.5	34.9719
											55.5417	35.0325
											55.5833	35.0237
											55.625	35.1785
											55.6667	34.6055
											55.7083	34.2561
											55.75	34.5777
											55.7917	34.9701
											55.8333	35.1442
											55.875	35.7082
											55.9167	35.7011
											55.9583	35.0562
											56	34.5545
											56.0417	34.0236
											56.0833	34.9805
											56.125	35.5381
											56.1667	35.1095
											56.2083	35.3445
											56.25	34.639
											56.2917	34.6915
											56.3333	34.1887
											56.375	34.5324
											56.4167	35.344
											56.4583	35.3801
											56.5	36.3745
											56.5417	36.1366
											56.5833	35.8505
											56.625	35.4371
											56.6667	35.197
											56.7083	36.2183
											56.75	37.0345
											56.7917	36.0971
											56.8333	36.1801
											56.875	36.0708
											56.9167	35.9683
											56.9583	35.9654
											57	35.9092
											57.0417	36.5517
											57.0833	36.6959
											57.125	36.4667
											57.1667	36.3536
											57.2083	35.9124
											57.25	36.0226
											57.2917	36.7596
											57.3333	36.5488
											57.375	36.9941
											57.4167	37.3261
											57.4583	36.8076
											57.5	37.0778
											57.5417	36.5192
											57.5833	36.6289
											57.625	36.9226
											57.6667	37.7156
											57.7083	37.1875
											57.75	37.6621
											57.7917	37.2976
											57.8333	37.1614
											57.875	37.3553
											57.9167	37.336
											57.9583	37.3568
											58	36.7858
											58.0417	36.9425
											58.0833	36.2367
											58.125	36.121
											58.1667	36.3272
											58.2083	36.4832
											58.25	36.4745
											58.2917	35.9248
											58.3333	36.3615
											58.375	36.3207
											58.4167	36.0483
											58.4583	36.5373
											58.5	36.929
											58.5417	36.8293
											58.5833	37.0195
											58.625	37.2386
											58.6667	37.5473
											58.7083	37.1825
											58.75	37.7699
											58.7917	38.2121
											58.8333	38.1014
											58.875	38.5672
											58.9167	38.4574
											58.9583	37.6413
											59	37.4165
											59.0417	37.8174
											59.0833	38.4025
											59.125	38.0971
											59.1667	37.8997
											59.2083	38.0747
											59.25	38.0967
											59.2917	38.6214
											59.3333	39.0008
											59.375	39.2176
											59.4167	39.0915
											59.4583	38.6114
											59.5	38.9057
											59.5417	38.7836
											59.5833	38.3865
											59.625	39.0664
											59.6667	39.0186
											59.7083	39.3156
											59.75	38.7194
											59.7917	39.1371
											59.8333	39.0001
											59.875	38.9012
											59.9167	38.5491
											59.9583	39.1913
											60	39.202
											60.0417	39.219
											60.0833	38.9191
											60.125	38.7531
											60.1667	38.2989
											60.2083	38.4104
											60.25	38.5775
											60.2917	38.8077
											60.3333	38.5681
											60.375	39.3457
											60.4167	38.6176
											60.4583	38.2194
											60.5	38.7803
											60.5417	38.4865
											60.5833	38.7494
											60.625	38.2203
											60.6667	38.3745
											60.7083	38.2534
											60.75	38.7043
											60.7917	38.9843
											60.8333	38.9422
											60.875	39.414
											60.9167	38.472
											60.9583	38.8604
											61	38.6491
											61.0417	39.1801
											61.0833	39.4791
											61.125	39.0482
											61.1667	39.8342
											61.2083	39.3434
											61.25	39.4742
											61.2917	40.039
											61.3333	39.9389
											61.375	40.1909
											61.4167	40.838
											61.4583	40.2552
											61.5	40.0482
											61.5417	40.0752
											61.5833	39.9636
											61.625	39.8173
											61.6667	40.0739
											61.7083	40.3894
											61.75	39.9381
											61.7917	39.9263
											61.8333	40.2061
											61.875	40.1172
											61.9167	40.3169
											61.9583	40.5531
											62	40.8558
											62.0417	40.5568
											62.0833	40.5982
											62.125	40.7139
											62.1667	39.6989
											62.2083	39.9137
											62.25	40.228
											62.2917	40.2707
											62.3333	39.8165
											62.375	39.6397
											62.4167	40.0529
											62.4583	40.4312
											62.5	39.7593
											62.5417	40.0751
											62.5833	40.4739
											62.625	40.6534
											62.6667	40.3973
											62.7083	40.3697
											62.75	40.007
											62.7917	39.4417
											62.8333	39.6122
											62.875	40.0653
											62.9167	40.1238
											62.9583	40.3907
											63	40.1411
											63.0417	40.1027
											63.0833	39.6733
											63.125	40.5589
											63.1667	41.03
											63.2083	41.1468
											63.25	41.1329
											63.2917	41.2185
											63.3333	41.436
											63.375	41.1352
											63.4167	39.5729
											63.4583	40.6789
											63.5	40.1906
											63.5417	40.1319
											63.5833	40.1504
											63.625	39.1869
											63.6667	40.1935
											63.7083	39.9702
											63.75	40.7802
											63.7917	40.3377
											63.8333	40.5083
											63.875	40.6319
											63.9167	39.8113
											63.9583	39.8448
											64	40.1559
											64.0417	40.2858
											64.0833	40.3148
											64.125	41.0449
											64.1667	40.658
											64.2083	40.329
											64.25	40.9443
											64.2917	40.5731
											64.3333	40.5563
											64.375	41.1584
											64.4167	41.3548
											64.4583	40.7725
											64.5	41.188
											64.5417	40.6844
											64.5833	40.8468
											64.625	41.2339
											64.6667	41.1228
											64.7083	41.5883
											64.75	41.8423
											64.7917	41.2788
											64.8333	41.0054
											64.875	40.7452
											64.9167	41.7368
											64.9583	41.9266
											65	42.1653
											65.0417	42.9887
											65.0833	42.7261
											65.125	43.4707
											65.1667	43.3219
											65.2083	42.9509
											65.25	43.2378
											65.2917	43.3155
											65.3333	42.4097
											65.375	42.4219
											65.4167	42.6628
											65.4583	42.7108
											65.5	44.1932
											65.5417	43.3162
											65.5833	43.5196
											65.625	42.8809
											65.6667	42.8536
											65.7083	42.8829
											65.75	42.8296
											65.7917	43.1206
											65.8333	43.5347
											65.875	43.3161
											65.9167	43.2358
											65.9583	42.586
											66	42.4411
											66.0417	42.1497
											66.0833	42.1624
											66.125	42.1086
											66.1667	42.3148
											66.2083	41.583
											66.25	41.1416
											66.2917	41.1242
											66.3333	41.6886
											66.375	41.6288
											66.4167	41.4411
											66.4583	41.9055
											66.5	40.7751
											66.5417	40.8964
											66.5833	40.821
											66.625	41.6267
											66.6667	41.7536
											66.7083	41.7319
											66.75	40.9064
											66.7917	40.8785
											66.8333	41.1696
											66.875	41.4488
											66.9167	41.6729
											66.9583	41.5421
											67	41.7826
											67.0417	41.1947
											67.0833	41.1805
											67.125	41.7304
											67.1667	42.1204
											67.2083	41.8248
											67.25	42.469
											67.2917	41.4301
											67.3333	41.154
											67.375	40.5252
											67.4167	40.9085
											67.4583	41.7683
											67.5	41.6729
											67.5417	41.5605
											67.5833	41.8593
											67.625	42.6537
											67.6667	41.7569
											67.7083	42.0748
											67.75	42.7628
											67.7917	43.3973
											67.8333	42.7886
											67.875	42.7708
											67.9167	42.7041
											67.9583	43.039
											68	42.8467
											68.0417	43.4918
											68.0833	43.4459
											68.125	43.9668
											68.1667	43.8298
											68.2083	43.5771
											68.25	43.8714
											68.2917	42.7014
											68.3333	43.4119
											68.375	42.5414
											68.4167	42.6912
											68.4583	42.9641
											68.5	42.082
											68.5417	42.2532
											68.5833	42.9009
											68.625	42.5625
											68.6667	43.0258
											68.7083	43.4006
											68.75	43.5832
											68.7917	42.48
											68.8333	41.7184
											68.875	42.3573
											68.9167	43.0263
											68.9583	42.7543
											69	42.3645
											69.0417	42.5721
											69.0833	42.6428
											69.125	42.8016
											69.1667	42.932
											69.2083	42.9887
											69.25	43.0853
											69.2917	42.9183
											69.3333	42.7664
											69.375	42.7741
											69.4167	42.6127
											69.4583	42.6614
											69.5	42.6173
											69.5417	43.5305
											69.5833	43.2423
											69.625	43.3448
											69.6667	42.8525
											69.7083	43.0498
											69.75	43.6246
											69.7917	43.3518
											69.8333	44.197
											69.875	43.7566
											69.9167	43.1575
											69.9583	43.6143
											70	44.1919
											70.0417	43.8059
											70.0833	44.3288
											70.125	44.5885
											70.1667	43.6908
											70.2083	43.2367
											70.25	43.2264
											70.2917	42.3878
											70.3333	42.8453
											70.375	43.1192
											70.4167	43.7687
											70.4583	43.9986
											70.5	43.2266
											70.5417	42.0631
											70.5833	42.4794
											70.625	43.4062
											70.6667	42.9756
											70.7083	43.3723
											70.75	43.7084
											70.7917	42.5538
											70.8333	43.5734
											70.875	43.3352
											70.9167	42.7012
											70.9583	43.6668
											71	43.6977
											71.0417	43.1434
											71.0833	43.9913
											71.125	43.3221
											71.1667	43.3218
											71.2083	43.4904
											71.25	44.1577
											71.2917	44.0814
											71.3333	44.5232
											71.375	43.5474
											71.4167	43.6703
											71.4583	44.5219
											71.5	45.0224
											71.5417	44.5164
											71.5833	44.7409
											71.625	44.7302
											71.6667	44.3327
											71.7083	43.7436
											71.75	44.9185
											71.7917	44.5087
											71.8333	44.4932
											71.875	43.9012
											71.9167	44.5157
											71.9583	44.8542
											72	44.4623
											72.0417	44.8635
											72.0833	45.5349
											72.125	45.3264
											72.1667	45.6953
											72.2083	45.822
											72.25	45.8111
											72.2917	45.3248
											72.3333	45.8342
											72.375	45.5396
											72.4167	45.8785
											72.4583	45.4056
											72.5	46.2875
											72.5417	46.1858
											72.5833	46.3265
											72.625	46.1419
											72.6667	45.2525
											72.7083	45.3057
											72.75	45.188
											72.7917	44.4812
											72.8333	44.77
											72.875	44.2371
											72.9167	44.0207
											72.9583	44.2744
											73	44.4729
											73.0417	44.3366
											73.0833	44.7701
											73.125	44.7317
											73.1667	43.736
											73.2083	44.0242
											73.25	44.3177
											73.2917	44.7307
											73.3333	44.05
											73.375	44.6759
											73.4167	44.4374
											73.4583	43.9753
											73.5	43.5276
											73.5417	43.5365
											73.5833	43.6084
											73.625	44.2897
											73.6667	44.577
											73.7083	44.8687
											73.75	44.8414
											73.7917	44.7491
											73.8333	43.8195
											73.875	44.6322
											73.9167	43.635
											73.9583	45.1646
											74	44.7744
											74.0417	44.5352
											74.0833	43.1912
											74.125	44.3194
											74.1667	45.0644
											74.2083	45.3893
											74.25	45.4394
											74.2917	46.0083
											74.3333	46.5669
											74.375	44.4645
											74.4167	45.7669
											74.4583	45.3411
											74.5	45.7998
											74.5417	45.6419
											74.5833	46.0372
											74.625	44.8396
											74.6667	45.4406
											74.7083	44.6431
											74.75	45.3256
											74.7917	45.586
											74.8333	44.9635
											74.875	45.2472
											74.9167	45.2383
											74.9583	45.1122
											75	45.2628
											75.0417	45.2159
											75.0833	45.4206
											75.125	45.2409
											75.1667	44.578
											75.2083	44.7475
											75.25	45.0052
											75.2917	43.5745
											75.3333	44.5725
											75.375	45.6913
											75.4167	45.2323
											75.4583	45.0848
											75.5	44.6011
											75.5417	44.4735
											75.5833	43.4507
											75.625	43.6198
											75.6667	43.4878
											75.7083	43.7305
											75.75	43.63
											75.7917	44.6919
											75.8333	43.7047
											75.875	44.1256
											75.9167	43.6982
											75.9583	43.5965
											76	43.7753
											76.0417	43.3731
											76.0833	43.1837
											76.125	43.254
											76.1667	43.6861
											76.2083	43.6375
											76.25	44.3351
											76.2917	43.5545
											76.3333	43.6513
											76.375	43.6401
											76.4167	43.6594
											76.4583	44.4552
											76.5	44.5061
											76.5417	44.947
											76.5833	44.9846
											76.625	43.8168
											76.6667	44.2101
											76.7083	44.6123
											76.75	43.9831
											76.7917	44.2341
											76.8333	44.6921
											76.875	44.857
											76.9167	43.7561
											76.9583	44.8914
											77	45.4399
											77.0417	46.1752
											77.0833	45.6749
											77.125	46.2624
											77.1667	44.6217
											77.2083	44.3929
											77.25	45.4503
											77.2917	46.1549
											77.3333	46.2029
											77.375	45.4655
											77.4167	45.1057
											77.4583	44.4153
											77.5	45.4175
											77.5417	45.4257
											77.5833	45.1335
											77.625	45.8197
											77.6667	46.042
											77.7083	45.8967
											77.75	44.9084
											77.7917	46.3243
											77.8333	46.0907
											77.875	46.2208
											77.9167	46.3962
											77.9583	46.4349
											78	45.7752
											78.0417	46.3161
											78.0833	45.9591
											78.125	45.5561
											78.1667	45.5521
											78.2083	45.4331
											78.25	45.727
											78.2917	45.8317
											78.3333	44.6746
											78.375	44.6052
											78.4167	44.4138
											78.4583	44.3382
											78.5	45.0324
											78.5417	43.9802
											78.5833	42.9045
											78.625	43.0841
											78.6667	42.5183
											78.7083	43.109
											78.75	43.5393
											78.7917	43.3619
											78.8333	43.377
											78.875	42.8742
											78.9167	43.4469
											78.9583	44.3704
											79	44.5765
											79.0417	45.3078
											79.0833	45.5583
											79.125	45.5401
											79.1667	44.7943
											79.2083	45.8633
											79.25	44.4734
											79.2917	46.0703
											79.3333	45.8058
											79.375	46.4782
											79.4167	45.8523
											79.4583	45.0284
											79.5	44.4169
											79.5417	44.9455
											79.5833	45.0843
											79.625	46.3851
											79.6667	46.1748
											79.7083	45.3369
											79.75	44.976
											79.7917	45.9458
											79.8333	45.9877
											79.875	47.4465
											79.9167	47.4377
											79.9583	47.7234
											80	46.9926
											80.0417	46.4028
											80.0833	46.1176
											80.125	45.3759
											80.1667	45.3442
											80.2083	45.6692
											80.25	45.3814
											80.2917	44.5683
											80.3333	44.4423
											80.375	44.0885
											80.4167	43.7883
											80.4583	44.718
											80.5	44.0752
											80.5417	45.3277
											80.5833	45.5561
											80.625	44.4305
											80.6667	44.4971
											80.7083	44.7841
											80.75	44.0549
											80.7917	45.3875
											80.8333	45.1517
											80.875	45.5416
											80.9167	44.8674
											80.9583	45.365
											81	45.8522
											81.0417	45.8846
											81.0833	45.7789
											81.125	45.5526
											81.1667	45.8869
											81.2083	45.5474
											81.25	45.2479
											81.2917	46.3042
											81.3333	46.189
											81.375	46.5909
											81.4167	46.1753
											81.4583	45.9769
											81.5	46.1605
											81.5417	46.5244
											81.5833	46.1861
											81.625	46.9897
											81.6667	46.5036
											81.7083	46.6609
											81.75	45.2347
											81.7917	44.9709
											81.8333	45.8195
											81.875	44.9925
											81.9167	45.5255
											81.9583	46.0073
											82	45.8124
											82.0417	46.4122
											82.0833	46.0439
											82.125	47.8856
											82.1667	47.8985
											82.2083	47.6875
											82.25	48.099
											82.2917	47.7477
											82.3333	48.163
											82.375	47.0715
											82.4167	47.099
											82.4583	48.274
											82.5	48.0986
											82.5417	48.8644
											82.5833	47.4595
											82.625	48.9788
											82.6667	48.037
											82.7083	47.505
											82.75	48.1873
											82.7917	47.8764
											82.8333	48.4103
											82.875	46.6987
											82.9167	47.6591
											82.9583	46.8023
											83	46.9461
											83.0417	47.6076
											83.0833	46.977
											83.125	46.7158
											83.1667	47.2759
											83.2083	46.483
											83.25	44.9928
											83.2917	46.3108
											83.3333	46.5395
											83.375	46.1763
											83.4167	46.4281
											83.4583	46.2532
											83.5	45.5984
											83.5417	43.9935
											83.5833	44.9032
											83.625	45.3651
											83.6667	44.4689
											83.7083	44.7592
											83.75	45.2829
											83.7917	43.3323
											83.8333	43.708
											83.875	43.9121
											83.9167	44.2496
											83.9583	45.176
											84	46.0033
											84.0417	46.169
											84.0833	45.5251
											84.125	45.8365
											84.1667	46.0326
											84.2083	46.4585
											84.25	47.274
											84.2917	47.2706
											84.3333	46.9331
											84.375	46.7996
											84.4167	46.7909
											84.4583	46.7598
											84.5	47.8719
											84.5417	47.0449
											84.5833	47.456
											84.625	48.0245
											84.6667	47.5866
											84.7083	47.5401
											84.75	48.426
											84.7917	46.5615
											84.8333	48.2096
											84.875	48.2794
											84.9167	48.3532
											84.9583	47.4561
											85	48.7728
											85.0417	47.6851
											85.0833	48.061
											85.125	48.6623
											85.1667	48.1372
											85.2083	47.1607
											85.25	47.783
											85.2917	47.1907
											85.3333	46.7604
											85.375	46.9304
											85.4167	46.4877
											85.4583	45.3359
											85.5	45.1426
											85.5417	45.0732
											85.5833	44.6123
											85.625	45.8276
											85.6667	46.6526
											85.7083	44.6063
											85.75	46.2966
											85.7917	45.7351
											85.8333	44.7109
											85.875	45.3266
											85.9167	45.1052
											85.9583	46.4369
											86	46.1591
											86.0417	47.5427
											86.0833	46.28
											86.125	46.9274
											86.1667	46.904
											86.2083	46.89
											86.25	46.4107
											86.2917	47.1054
											86.3333	46.8054
											86.375	46.3147
											86.4167	46.3596
											86.4583	46.9276
											86.5	46.2729
											86.5417	46.9247
											86.5833	47.3767
											86.625	47.4109
											86.6667	47.8023
											86.7083	46.7525
											86.75	45.974
											86.7917	45.4253
											86.8333	46.0187
											86.875	46.7118
											86.9167	45.778
											86.9583	46.2035
											87	45.0618
											87.0417	46.0844
											87.0833	45.4153
											87.125	45.5249
											87.1667	45.4822
											87.2083	46.081
											87.25	47.1869
											87.2917	46.2174
											87.3333	46.8683
											87.375	46.8532
											87.4167	47.0645
											87.4583	46.4984
											87.5	47.334
											87.5417	46.5527
											87.5833	47.1329
											87.625	47.7136
											87.6667	48.4886
											87.7083	46.1754
											87.75	48.6848
											87.7917	49.4629
											87.8333	49.2685
											87.875	49.439
											87.9167	50.0497
											87.9583	49.7889
											88	50.3837
											88.0417	50.702
											88.0833	50.6386
											88.125	50.4091
											88.1667	49.7123
											88.2083	49.141
											88.25	49.5599
											88.2917	49.3425
											88.3333	48.1434
											88.375	47.8672
											88.4167	47.2208
											88.4583	47.3283
											88.5	48.6068
											88.5417	47.4758
											88.5833	47.2411
											88.625	46.2846
											88.6667	48.4789
											88.7083	47.7955
											88.75	46.3656
											88.7917	45.5066
											88.8333	44.6726
											88.875	44.5445
											88.9167	44.7208
											88.9583	44.6339
											89	44.4876
											89.0417	44.6822
											89.0833	44.4335
											89.125	43.8376
											89.1667	44.0695
											89.2083	43.8574
											89.25	43.8285
											89.2917	43.8043
											89.3333	44.6013
											89.375	43.1023
											89.4167	44.1412
											89.4583	43.8929
											89.5	44.0731
											89.5417	45.1677
											89.5833	44.8918
											89.625	45.0404
											89.6667	44.6255
											89.7083	45.1418
											89.75	44.8164
											89.7917	46.316
											89.8333	46.9229
											89.875	46.5247
											89.9167	46.1261
											89.9583	45.672
											90	46.0434
											90.0417	45.4535
											90.0833	47.4961
											90.125	47.3227
											90.1667	47.0089
											90.2083	45.269
											90.25	45.6138
											90.2917	45.3841
											90.3333	45.8893
											90.375	46.0003
											90.4167	47.0274
											90.4583	45.8437
											90.5	47.8162
											90.5417	46.5047
											90.5833	46.5232
											90.625	44.4728
											90.6667	46.1137
											90.7083	45.3351
											90.75	45.306
											90.7917	44.5628
											90.8333	43.9763
											90.875	43.5656
											90.9167	44.2201
											90.9583	46.2477
											91	45.6476
											91.0417	46.1515
											91.0833	45.7817
											91.125	43.7355
											91.1667	43.6818
											91.2083	45.2744
											91.25	43.769
											91.2917	44.7671
											91.3333	44.5292
											91.375	44.5843
											91.4167	43.506
											91.4583	43.809
											91.5	45.4058
											91.5417	44.7463
											91.5833	45.5315
											91.625	46.4242
											91.6667	45.0213
											91.7083	45.311
											91.75	44.8306
											91.7917	44.6999
											91.8333	45.291
											91.875	45.6927
											91.9167	44.907
											91.9583	45.2728
											92	44.5336
											92.0417	44.5817
											92.0833	45.451
											92.125	45.946
											92.1667	47.0821
											92.2083	46.4022
											92.25	46.3207
											92.2917	45.9665
											92.3333	45.8074
											92.375	46.9123
											92.4167	46.4701
											92.4583	47.3483
											92.5	47.1759
											92.5417	46.2336
											92.5833	47.1321
											92.625	47.1078
											92.6667	45.7806
											92.7083	46.1796
											92.75	46.6836
											92.7917	46.2995
											92.8333	45.92
											92.875	44.6407
											92.9167	44.5885
											92.9583	44.1678
											93	46.8933
											93.0417	46.822
											93.0833	45.665
											93.125	47.6695
											93.1667	47.1106
											93.2083	46.2581
											93.25	45.1937
											93.2917	44.9241
											93.3333	45.155
											93.375	45.6481
											93.4167	46.0327
											93.4583	44.9369
											93.5	44.0154
											93.5417	45.4179
											93.5833	44.1945
											93.625	44.4686
											93.6667	45.1616
											93.7083	44.5304
											93.75	43.7715
											93.7917	43.1679
											93.8333	43.9703
											93.875	44.3102
											93.9167	45.2436
											93.9583	45.221
											94	45.0547
											94.0417	45.3672
											94.0833	45.518
											94.125	46.1122
											94.1667	47.0051
											94.2083	46.5705
											94.25	48.0122
											94.2917	46.6826
											94.3333	46.6993
											94.375	46.6146
											94.4167	46.6185
											94.4583	46.4308
											94.5	47.5728
											94.5417	48.7921
											94.5833	48.6541
											94.625	48.6424
											94.6667	48.6411
											94.7083	48.124
											94.75	49.4824
											94.7917	49.3925
											94.8333	49.8968
											94.875	49.8488
											94.9167	49.3114
											94.9583	49.4017
											95	48.4878
											95.0417	48.046
											95.0833	49.0037
											95.125	49.8004
											95.1667	49.63
											95.2083	48.1718
											95.25	48.4551
											95.2917	49.8157
											95.3333	48.7811
											95.375	49.6206
											95.4167	50.4259
											95.4583	49.6641
											95.5	49.319
											95.5417	49.507
											95.5833	49.4413
											95.625	47.5841
											95.6667	50.0332
											95.7083	49.9003
											95.75	51.3351
											95.7917	50.1469
											95.8333	49.558
											95.875	47.3012
											95.9167	47.6518
											95.9583	48.2786
											96	47.8864
											96.0417	48.1806
											96.0833	48.0422
											96.125	47.8902
											96.1667	46.8361
											96.2083	46.7008
											96.25	47.0524
											96.2917	47.1144
											96.3333	46.1557
											96.375	46.5629
											96.4167	46.7928
											96.4583	46.7565
											96.5	46.3209
											96.5417	47.6738
											96.5833	48.3761
											96.625	48.5873
											96.6667	47.4048
											96.7083	48.2831
											96.75	47.0868
											96.7917	47.4237
											96.8333	48.2652
											96.875	48.6871
											96.9167	48.7132
											96.9583	48.5579
											97	48.286
											97.0417	48.3897
											97.0833	47.3357
											97.125	48.5457
											97.1667	47.7709
											97.2083	48.2789
											97.25	48.785
											97.2917	49.4191
											97.3333	48.786
											97.375	47.163
											97.4167	48.805
											97.4583	48.088
											97.5	48.5103
											97.5417	48.7175
											97.5833	49.297
											97.625	48.3554
											97.6667	47.3203
											97.7083	48.095
											97.75	47.997
											97.7917	48.6122
											97.8333	48.9596
											97.875	49.4901
											97.9167	48.1232
											97.9583	47.9603
											98	47.7165
											98.0417	47.9951
											98.0833	47.9695
											98.125	48.4399
											98.1667	47.1385
											98.2083	47.1137
											98.25	46.5252
											98.2917	46.5746
											98.3333	47.343
											98.375	47.2096
											98.4167	47.0915
											98.4583	46.2731
											98.5	46.6229
											98.5417	44.8741
											98.5833	44.9715
											98.625	47.407
											98.6667	46.8895
											98.7083	47.6002
											98.75	46.2325
											98.7917	47.5091
											98.8333	46.3517
											98.875	46.9466
											98.9167	48.7477
											98.9583	49.0752
											99	49.0197
											99.0417	48.0805
											99.0833	48.5408
											99.125	48.6914
											99.1667	48.3088
											99.2083	48.2192
											99.25	48.9636
											99.2917	47.8311
											99.3333	46.2455
											99.375	47.0906
											99.4167	49.0524
											99.4583	47.2143
											99.5	48.4441
											99.5417	48.4888
											99.5833	48.5073
											99.625	48.0306
											99.6667	48.5585
											99.7083	47.9267
											99.75	48.0163
											99.7917	46.4715
											99.8333	47.418
											99.875	47.5102
											99.9167	47.6281
											99.9583	47.7265
											100	47.9671
											100.042	47.1147
											100.083	48.8883
											100.125	48.2717
											100.167	45.8187
											100.208	46.6714
											100.25	47.9126
											100.292	47.7954
											100.333	47.5759
											100.375	46.6207
											100.417	46.4752
											100.458	46.7388
											100.5	47.7862
											100.542	47.8054
											100.583	46.0752
											100.625	46.1919
											100.667	46.5388
											100.708	46.001
											100.75	45.9008
											100.792	46.2042
											100.833	44.6316
											100.875	45.1228
											100.917	44.391
											100.958	45.2644
											101	44.7468
											101.042	43.977
											101.083	43.6658
											101.125	43.785
											101.167	43.3847
											101.208	43.5874
											101.25	44.1542
											101.292	45.2051
											101.333	45.3202
											101.375	44.9225
											101.417	44.1368
											101.458	45.0389
											101.5	44.848
											101.542	45.6593
											101.583	45.5339
											101.625	45.727
											101.667	44.955
											101.708	44.7927
											101.75	44.3516
											101.792	44.4893
											101.833	44.1466
											101.875	45.0289
											101.917	45.2606
											101.958	44.1559
											102	43.8641
											102.042	43.4716
											102.083	43.8167
											102.125	44.6258
											102.167	46.1897
											102.208	45.9503
											102.25	45.1581
											102.292	46.3242
											102.333	45.7515
											102.375	45.914
											102.417	46.386
											102.458	46.6425
											102.5	47.1719
											102.542	46.649
											102.583	47.7333
											102.625	45.4823
											102.667	45.3397
											102.708	46.3873
											102.75	46.0949
											102.792	46.7989
											102.833	48.4614
											102.875	47.6881
											102.917	45.7007
											102.958	44.4433
											103	45.5668
											103.042	46.2895
											103.083	46.3741
											103.125	46.4568
											103.167	46.7638
											103.208	45.9319
											103.25	46.8192
											103.292	45.5555
											103.333	46.4495
											103.375	46.168
											103.417	46.4719
											103.458	46.2813
											103.5	44.6412
											103.542	44.9615
											103.583	43.3888
											103.625	43.7043
											103.667	43.067
											103.708	43.2109
											103.75	41.7706
											103.792	42.43
											103.833	42.2237
											103.875	41.2653
											103.917	41.6658
											103.958	43.0174
											104	42.981
											104.042	43.2095
											104.083	42.7231
											104.125	42.7888
											104.167	43.3967
											104.208	44.1798
[truncated: 160 more rows]

## Sheet: Suppl. Fig 1 D-E
P'(a)			P'(d)
Bins center	n t=53h		Bins center	n (t=53h)
22.4813	0.0052014		60.5868	0.00512794
37.1664	0.00307899		96.9075	0.00350356
51.8514	0.00457365		133.228	0.00312136
66.5364	0.0060982		169.549	0.0054146
81.2215	0.00582916		205.87	0.0057331
95.9065	0.0141096		242.19	0.00968257
110.592	0.0147074		278.511	0.0137913
125.277	0.00750317		314.832	0.011721
139.962	0.00508183		351.153	0.00570125
154.647	0.0017338		387.473	0.0028984
169.332	0.000119572		423.794	0.00127402
184.017	5.97862e-05		460.115	0.000127402
Bins center	n (t=63h)		Bins center	n (t=63h)
22.4813	0.000600854		60.5868	0.000623432
37.1664	0.000600854		96.9075	0.000521943
51.8514	0.000694321		133.228	0.000492946
66.5364	0.0014287		169.549	0.000811911
81.2215	0.00280399		205.87	0.00175431
95.9065	0.00524746		242.19	0.00465399
110.592	0.00684974		278.511	0.0064373
125.277	0.00572815		314.832	0.0063793
139.962	0.00249688		351.153	0.0036246
154.647	0.000814492		387.473	0.00153683
169.332	0.000133523		423.794	0.000507444
184.017	0.000133523		460.115	0.000188479

## Sheet: Suppl. Fig 2
Tracked trajectories of Supplementary Fig. 2
y	x	area	frame	particle
13.1343	12.1552	670	0	0
910.072	1777.39	773	0	1
916.894	1621.05	1523	0	2
903.02	598.707	2378	0	3
903.265	326.217	2206	0	4
892.485	141.697	1480	0	5
902.121	1362.4	3020	0	6
886.197	1294.81	887	0	7
918.449	1151.89	1097	0	8
867.192	10.8108	835	0	9
860.109	1160.29	1399	0	10
857.254	757.212	1368	0	11
853.709	935.295	1657	0	12
845.305	187.605	1424	0	13
827	1319.5	126	0	14
842.037	362.882	1500	0	15
838.754	1497.72	1939	0	16
869.967	486.754	1535	0	17
837.819	1570.21	1892	0	18
905.928	1444.66	529	0	19
929.023	258.979	1535	0	20
968	885	81	0	21
976.54	487.16	1163	0	22
978.188	84.5142	2396	0	23
970.295	352.519	1333	0	24
971.909	1245.61	2045	0	25
964.206	1573.93	1691	0	26
975.15	186.597	2575	0	27
921.109	919.589	1770	0	28
947.374	560.392	227	0	29
947.573	1487.45	1429	0	30
929	1844.58	64	0	31
940.36	1071.92	1040	0	32
943.653	14.1331	1292	0	33
930.421	723.805	1195	0	34
930.585	1711.57	1441	0	35
919.749	1204.28	502	0	36
940.633	1385.29	327	0	37
968.541	1838.05	109	0	38
827.363	1830.1	982	0	39
833.278	838.507	1668	0	40
725.077	1694.46	1057	0	41
723.087	1545.38	1326	0	42
725.412	224.92	2701	0	43
721.1	1317.03	1648	0	44
708.552	1764.79	1413	0	45
701.133	76.5672	1250	0	46
687.042	939.042	120	0	47
732.8	304.073	1527	0	48
705.365	6.67526	853	0	49
682.987	1089.86	1013	0	50
670.502	1548.78	229	0	51
672.846	709.274	383	0	52
678.307	494.613	1609	0	53
661	694	141	0	54
674.154	1444.47	1225	0	55
666.466	779.443	761	0	56
676	1417	81	0	57
830.915	585.183	1106	0	58
736.189	607.886	1272	0	59
745.64	435.785	942	0	60
834.214	654.868	2152	0	61
811.979	563.778	194	0	62
822.475	1685.29	1537	0	63
804.465	1790.96	129	0	64
821.419	1740.5	1669	0	65
794.5	218	90	0	66
804.488	1631.81	1785	0	67
734.581	1111.35	520	0	68
789.41	1360.39	1233	0	69
791.639	1445.96	1404	0	70
776.673	909.431	1561	0	71
774.67	1146.7	1174	0	72
781.712	1062.37	2200	0	73
761.13	1842.02	300	0	74
769.959	371.768	1210	0	75
775.615	124.325	2292	0	76
784.698	56.5068	1326	0	77
659.49	1701.01	1023	0	78
990.671	813.987	2194	0	79
1012.6	1716.41	1805	0	80
1260.21	1390.44	2452	0	81
1243.26	1318.94	587	0	82
1240	495.429	1854	0	83
1228.11	1158.09	1379	0	84
1235.58	747.206	1916	0	85
1225.18	1659.83	1415	0	86
1232.95	203.939	2526	0	87
1249	878.916	119	0	88
1215.78	946.677	706	0	89
1204.52	545.497	547	0	90
1214.82	647.451	1567	0	91
1216.41	1474.94	2515	0	92
1210.28	1801.84	2420	0	93
1204.22	1291.46	1427	0	94
1198.56	92.2335	1653	0	95
1178.19	819.948	1051	0	96
1201.55	1338.55	99	0	97
1167.11	1587.02	211	0	98
1271.06	67.0999	1881	0	99
1265.37	1553.88	821	0	100
1328.83	917.924	314	0	101
1329.49	67.087	391	0	102
1327.73	1615.93	527	0	103
1324.38	959.944	196	0	104
1326.35	1733.05	418	0	105
1323.27	1552.13	843	0	106
1313.86	1313.42	816	0	107
1280.97	345.423	3403	0	108
1316.34	728.69	1715	0	109
1311.91	484.667	1875	0	110
1286	2.5	54	0	111
1300.19	817.597	1792	0	112
1290.48	559.236	1313	0	113
1285.85	135.396	1254	0	114
1282.73	634.133	1521	0	115
1281.83	1223.62	1835	0	116
1313.81	1834.85	1139	0	117
998.564	1840.66	472	0	118
1168.94	1538.83	405	0	119
1174.69	583.058	1335	0	120
1075.02	1381.46	902	0	121
1086.32	43.6326	2839	0	122
1074.97	276.881	1381	0	123
1068.44	966.191	902	0	124
1072.85	894.479	2370	0	125
1052.8	132.795	772	0	126
1053.88	1100.25	1350	0	127
1078.79	788.575	760	0	128
1023	767	81	0	129
1033.51	667.023	1322	0	130
1023.2	1161.21	1080	0	131
1031.18	439.327	2019	0	132
1023.19	1475.21	2821	0	133
1028.96	562.73	3044	0	134
1014.48	1352.4	1365	0	135
989.62	617.109	129	0	136
1044.94	1025.11	2272	0	137
1165.07	411.2	350	0	138
1080.96	1839.56	507	0	139
1087.97	634.077	756	0	140
1163.47	1236.75	1766	0	141
1158.93	225.005	1071	0	142
1152.47	963.342	731	0	143
1154.35	1682.66	1009	0	144
1158.35	300.384	2033	0	145
1143.82	459.229	594	0	146
1144.39	1034.3	1617	0	147
1092.7	1646.42	1662	0	148
1135.81	1361.94	1537	0	149
1109.45	1077.55	99	0	150
1118.45	1748.14	1543	0	151
1120.41	704.77	2098	0	152
1110.92	1436.87	1287	0	153
1111.35	1277.06	1845	0	154
1101.53	393.524	1672	0	155
1092.73	1557.79	1113	0	156
1126.75	1813.58	742	0	157
652.175	1220.37	302	0	158
981.338	1786.99	1163	0	159
650.593	713.702	349	0	160
229.015	453.607	1596	0	161
205.048	301.009	231	0	162
200	319	81	0	163
210.383	1165.43	2109	0	164
210.855	53.2435	2205	0	165
202.839	965.784	1877	0	166
197.34	1728.68	1211	0	167
222.125	1056.14	1140	0	168
187.574	900.098	1607	0	169
189.03	176.973	1902	0	170
184.483	603.367	1801	0	171
177.206	1653.51	830	0	172
180.647	1358.55	1174	0	173
191.441	707.294	2023	0	174
170.576	1829.19	1411	0	175
169.69	10.2051	980	0	176
184.81	1458.6	1681	0	177
164.168	493.148	1025	0	178
232.128	266.833	1309	0	179
230.373	1837.65	614	0	180
301.631	1463.15	1648	0	181
303.224	550.503	2852	0	182
290.346	9.52395	668	0	183
287.379	1775.44	1047	0	184
294.021	386.966	2248	0	185
282.838	151.784	1316	0	186
284.686	815.912	1905	0	187
219.5	844	110	0	188
266.957	1835.2	302	0	189
273.623	1298.33	1418	0	190
266.753	101.929	1800	0	191
263.842	1673.71	2207	0	192
252.049	1386.06	492	0	193
263.403	685.886	1585	0	194
245.998	1597.62	1200	0	195
249.185	1507.19	1391	0	196
280.83	1089.72	1610	0	197
287.5	117.5	100	0	198
155.652	1253.45	2254	0	199
141.091	285.483	536	0	200
52.0905	223.643	210	0	201
41	667	81	0	202
65.5189	1086.74	1931	0	203
55.4628	1499.62	1867	0	204
51.2122	291.689	1701	0	205
38.5299	1566.89	485	0	206
38.9176	845.987	825	0	207
65.7935	1353.75	1191	0	208
26.5	1658.5	100	0	209
17.4545	131.545	99	0	210
26.4731	394.642	1932	0	211
28.0272	118.766	993	0	212
14.1382	1322.67	1317	0	213
11.8858	1003.23	1296	0	214
661.179	1612.57	1313	0	215
8.22523	73.5423	555	0	216
21.8235	1669.84	136	0	217
153.457	1020.36	1605	0	218
65.0469	674.646	874	0	219
84.3407	1703.06	1955	0	220
132.447	806.423	790	0	221
126.694	584.746	327	0	222
120.5	287	108	0	223
133.595	1505.28	1093	0	224
128.429	646.72	1389	0	225
112.45	1150.87	804	0	226
114.236	170.591	1966	0	227
73.9831	759.864	1720	0	228
100.51	443.156	1014	0	229
106.703	1426.74	1689	0	230
91.4111	1608.28	1321	0	231
100.175	82.8208	1858	0	232
87.1419	1222.91	2270	0	233
77.6825	937.149	1052	0	234
67.6131	1115.67	168	0	235
82.5634	544.619	1450	0	236
94.0391	851.703	384	0	237
287	286	99	0	238
17.4381	572.168	1865	0	239
314.748	466.057	1940	0	240
568.487	370.431	2452	0	241
557.369	586.111	746	0	242
573.154	1668.21	2303	0	243
513	1320	81	0	244
537.141	1168.59	1319	0	245
521.148	1025.59	633	0	246
529.313	716.99	1922	0	247
580.091	823.147	3032	0	248
519.316	511.254	1015	0	249
506.448	1732.24	513	0	250
493.727	1561.73	165	0	251
516.121	59.8209	3059	0	252
494.816	1829.4	925	0	253
482.388	1623.71	312	0	254
493.086	630.205	1422	0	255
493.562	938.367	1135	0	256
519.666	1345.96	1092	0	257
489.523	111.966	1160	0	258
574.708	1238.67	2301	0	259
567.633	1749.43	1049	0	260
293.004	1532.53	261	0	261
636	190	119	0	262
643.473	106.966	2720	0	263
650.386	1317.74	2789	0	264
632.987	569.529	1169	0	265
628.751	34.9264	1087	0	266
623.27	1004.33	966	0	267
568.895	1485.66	1195	0	268
622.733	1806.65	1493	0	269
621.749	1065.98	2470	0	270
616.293	295.216	1240	0	271
610.558	1579.88	1023	0	272
613.306	1156.61	1934	0	273
599.15	467.775	1510	0	274
579	1082	81	0	275
561.75	986.269	268	0	276
618.464	214.095	1550	0	277
476.545	1256.78	1718	0	278
660.007	946.419	1135	0	279
466.106	835.527	1040	0	280
367.567	1472.75	1068	0	281
368.674	643.693	1148	0	282
351.826	799.512	963	0	283
352.986	286.487	920	0	284
356.708	1585.82	1741	0	285
347.78	1838.52	705	0	286
340.084	1387.44	907	0	287
385.735	118.325	1257	0	288
346.684	1659.25	2378	0	289
304.5	631	128	0	290
322.74	1725.59	1348	0	291
308.137	241.078	446	0	292
314.859	901.584	1456	0	293
317.899	1236.34	2022	0	294
314.035	977.561	1682	0	295
468.672	1103.86	667	0	296
329.3	1150.34	1882	0	297
379.02	165.73	403	0	298
342.089	63.3652	649	0	299
397.799	1155.92	1306	0	300
442.231	1427.69	1117	0	301
376.008	1756.18	250	0	302
423	1845	45	0	303
422.545	711.545	99	0	304
435.706	1522.22	2248	0	305
443.985	215.36	2412	0	306
405	1098	81	0	307
405	174.916	119	0	308
451.475	438.707	2421	0	309
421.203	1337.56	1574	0	310
398.349	703.445	1189	0	311
412.857	1080.96	690	0	312
404.447	1228.9	1192	0	313
412.966	536.607	2657	0	314
406.014	996.532	1529	0	315
406.638	867.718	1707	0	316
424.087	1736.56	1920	0	317
903.474	595.582	2157	1	3
891.111	1287.33	677	1	7
904.964	342.808	2107	1	4
904.282	1352.07	2856	1	6
892.824	140.493	1273	1	5
871.979	6.04577	437	1	9
858.576	1092.58	118	1	318
854.756	1486.13	1908	1	16
850.634	767.72	994	1	11
833.5	1407	90	1	319
852.321	926.887	1687	1	12
851.398	475.747	1343	1	17
830.455	259.455	99	1	320
842.579	183.619	1263	1	13
903.127	1780.53	830	1	1
859.611	1162.7	1006	1	10
907.548	1636.82	1302	1	2
978.189	72.8874	2380	1	23
925.255	918.794	1653	1	28
980.171	1820.12	2523	1	38
970.587	1572.68	1551	1	26
971.742	187.91	2357	1	27
946.5	757	128	1	321
962.858	359.687	1345	1	24
963.423	1254.23	2032	1	25
951.737	1081.74	855	1	32
906.37	1499.62	154	1	322
938.787	1383.96	319	1	37
945.647	730.812	1141	1	34
946.184	1696.14	1346	1	35
923.953	1836.78	446	1	31
933.176	5.68566	544	1	33
929.223	267.057	1518	1	20
916.535	1458.69	391	1	19
925.342	1170.39	1652	1	8
948.392	1509.7	1520	1	30
838.36	1567.32	1898	1	18
769.826	49.9091	1232	1	77
839.322	852.692	1766	1	40
740.84	432.723	812	1	60
748.094	611.819	1345	1	59
733.119	1326.91	1719	1	44
731.608	231.352	2199	1	43
724.385	1675.8	1053	1	41
722.721	1528.93	1505	1	42
701.374	70.5303	1022	1	46
749.845	310.99	1525	1	48
707.803	1775.04	1616	1	45
696.603	10.2125	993	1	49
686.024	1608.68	1359	1	215
687.653	496.668	1573	1	53
676.816	1429.03	1335	1	57
669.122	1547.78	501	1	51
965.071	538.143	168	1	29
662.672	946.698	1224	1	279
686.44	1093.9	937	1	50
828.344	1821.56	1149	1	39
740.085	1116.69	306	1	68
774.101	119.515	2452	1	76
829.258	1687.02	1536	1	63
828.457	346.182	1444	1	15
834.456	652.369	2203	1	61
821.913	1736.1	1491	1	65
818.815	570.654	1474	1	62
803.961	1789.7	205	1	64
807.819	1369.29	598	1	69
743.967	1841.75	275	1	74
793.523	205.9	279	1	66
792.036	1450.46	1402	1	70
788.117	1638.71	1877	1	67
780.727	1157.63	1306	1	72
786.21	1053.36	2428	1	73
772.544	387.509	1378	1	75
756.545	1481.45	99	1	323
769.026	921.049	1739	1	71
778.455	602.545	99	1	324
987.354	825.205	2219	1	79
1156.03	824.322	758	1	96
1012.33	1723.1	1732	1	80
1267.99	79.1794	1795	1	99
1270.09	1392.32	2202	1	81
1248.12	1330.15	582	1	82
1238.52	1662.07	899	1	86
1235.85	762.746	1840	1	85
1220.67	935.317	562	1	89
1230.4	480.283	1711	1	83
1228.39	207.449	2165	1	87
1228.08	1812.9	2349	1	93
1213.38	1156.71	1215	1	84
1214.27	635.134	1472	1	91
1207.19	1474.07	2243	1	92
1189.5	1358.64	310	1	97
1188.41	1575.94	298	1	98
1189.75	1302.5	1238	1	94
1261.94	1576.3	1025	1	100
1268.18	563.355	1413	1	113
1259.03	886.038	262	1	88
1279.49	1219.74	1902	1	116
654.645	1215.74	521	1	158
1327.5	1367.5	100	1	325
1328.74	64.4738	439	1	102
1326.58	1725.67	592	1	105
1323.86	964.936	297	1	104
1323.18	932.109	606	1	101
1323.09	735.639	1104	1	109
1176.06	1530.18	228	1	119
1302.5	1473	144	1	326
1295	3.5	72	1	111
1307.27	1834.6	1190	1	117
1296.1	1312.59	1026	1	107
1295.93	150.33	1174	1	114
1298.57	817.273	1853	1	112
1281.22	635.656	1388	1	115
1287.98	328.725	3277	1	108
1313.53	500.071	1664	1	110
1190.23	77.4179	1663	1	95
1192.56	570.216	1832	1	120
1147.5	907	90	1	327
1076.09	54.3527	2932	1	122
1078.4	892.14	2484	1	125
1059.46	1115.04	1444	1	127
1058.65	1387.92	936	1	121
1058.82	1034.41	2104	1	137
1055.16	966.301	714	1	124
1042.69	669.787	1245	1	130
1076.32	786.434	1003	1	128
1025.99	759.507	150	1	129
1040.83	142.38	1474	1	126
1025.97	1178.74	1622	1	131
1030.02	560.607	3171	1	134
1021.72	1477.59	2633	1	133
1016.66	1347.93	1536	1	135
997.459	187.046	109	1	328
998.272	3.38043	92	1	329
1041.67	444.899	2286	1	132
986.69	501.971	1217	1	22
1064	1692.5	108	1	330
1080.08	1838.37	589	1	139
1161.06	1040.9	1650	1	147
1160.43	301.951	1909	1	145
1156.6	218.066	1010	1	142
1149.12	979.468	693	1	143
1153.04	449.477	1757	1	146
1143.68	1362.86	1339	1	149
1148.83	1730.16	3146	1	151
1082.41	287.013	1214	1	123
1143.17	1265.02	3472	1	154
1132.19	685.138	2095	1	152
1114.56	1796.24	752	1	157
1112.66	400.462	1432	1	155
1103.68	1631.66	1386	1	148
1106.86	1429.23	1414	1	153
1097.08	1557.85	1113	1	156
1088.04	618.182	831	1	140
1112	1101.5	90	1	150
657.649	775.923	780	1	56
293.677	585.354	226	1	290
648.057	1704.68	1203	1	78
217.716	968.469	2048	1	166
218.165	54.7059	1955	1	165
199.11	310.133	218	1	163
201.473	1180.34	2018	1	164
204.471	906.522	1570	1	169
187.074	1635.87	810	1	172
178.968	813.214	154	1	333
195.664	593.769	1799	1	171
188.74	1830.22	1401	1	175
170.951	1086.98	203	1	331
183.19	1726.39	1297	1	167
179.139	1347.97	1281	1	173
191.45	723.429	2272	1	174
188.018	186.621	1936	1	170
169.07	498.627	816	1	178
221.14	1061.37	1360	1	168
225.021	441.559	1433	1	161
249.303	1505.85	1304	1	196
259.882	266.198	1949	1	179
311.558	550.825	2904	1	182
291.411	1463.61	1353	1	181
296.656	989.524	1824	1	295
284.737	3.66102	236	1	183
286.247	1776.48	1152	1	184
283.863	99.0135	1772	1	191
284.644	1087.5	1560	1	197
174.114	9.47156	844	1	176
282.034	1302.96	1393	1	190
279.522	163.372	1505	1	186
267.025	1840.89	395	1	189
268.687	1687.3	2023	1	192
264.031	681.013	1495	1	194
252.03	1394.13	706	1	193
235	1792.42	128	1	180
249.51	1587.57	1101	1	195
281.883	802.548	1829	1	187
173.796	1441.9	1747	1	177
143.142	1597.62	148	1	332
154.145	814.329	736	1	221
67.6242	1079.45	2105	1	203
59.1827	1504.01	1494	1	204
47.0802	1572.38	536	1	206
53.6404	299.913	1838	1	205
35	627	99	1	202
32.8768	1665.95	341	1	209
44.6917	838.189	1200	1	207
72.9806	1221.9	2272	1	233
10.4225	1513.5	142	1	334
9.70713	991.698	1038	1	214
16.2758	579.163	1965	1	239
22.3616	395.83	1936	1	211
18.673	133.319	997	1	210
7.90871	73.8257	241	1	216
11.3109	20.629	981	1	0
656.626	703.311	971	1	54
14.1353	1323.93	1042	1	213
306.789	384.146	2147	1	185
65.4554	674.391	1155	1	219
59.3138	1472.69	188	1	335
146.096	294.467	919	1	200
154.409	1250.95	2328	1	199
145.789	1502.56	1230	1	224
133.175	581.683	315	1	222
126.722	646.411	1527	1	225
109.758	865.737	293	1	237
112.782	1147	792	1	226
72.9302	1722.6	1963	1	220
110.915	436.63	872	1	229
94.4365	1619.34	1118	1	231
106.915	166.831	2005	1	227
91.6019	1421.26	1723	1	230
88.7315	948.075	1449	1	234
83.2885	1351.19	1161	1	208
83.971	544.781	1345	1	236
80.3504	778.621	1547	1	228
103.237	91.1536	1869	1	232
285.812	1198.15	186	1	341
168.288	1021.3	1767	1	218
554.104	965.304	280	1	276
578.077	831.975	2892	1	248
547.905	249.168	179	1	336
550.525	573.768	941	1	242
537	1582	81	1	337
558.49	386.283	2565	1	241
524.455	1029.58	703	1	246
518.133	1722.12	458	1	250
531.907	1336.6	1542	1	257
525.69	1184.99	1292	1	245
519.404	506.197	1251	1	249
493.051	1564.81	195	1	251
490.554	1626.13	314	1	254
498.097	617.833	1424	1	255
481	1071	117	1	344
492.884	132.438	1219	1	258
575.773	1494.53	1651	1	268
576.225	1243.03	2059	1	259
580.602	1662.19	2115	1	243
584.755	1734.67	871	1	260
631.263	288.263	205	1	338
308.754	474.512	2100	1	240
634.875	1562.62	991	1	272
650.518	1318.04	2707	1	264
633.524	34.6129	1134	1	266
639.19	105.885	2736	1	263
627.799	1063.56	2043	1	270
503.521	60.5827	2991	1	252
613.845	283.552	453	1	271
618.913	570.167	705	1	265
603.5	301.424	118	1	339
610.602	1003.96	846	1	267
598	2	45	1	340
613.812	1813.82	1354	1	269
613.607	483.403	1720	1	274
604.345	1150.08	1764	1	273
624.514	216.148	1341	1	277
486.65	1829.56	808	1	253
530.459	717.372	1901	1	247
488.218	952.007	1281	1	256
383.542	123.08	1117	1	288
372.086	1594.02	1496	1	285
366.825	646.552	1382	1	282
356.933	1478.18	777	1	281
350.415	57.9889	632	1	299
351.762	1385.69	991	1	287
351.26	800.635	1294	1	283
402.282	986.678	1834	1	315
342.978	293.477	1105	1	284
340.315	1655.2	2467	1	289
335.57	1144.22	1943	1	297
322.799	900.872	1356	1	293
308.88	233.748	424	1	292
316.72	1715.57	1005	1	291
315.71	1235.69	1634	1	294
294.388	1552.61	139	1	261
340.427	1835.72	797	1	286
393.095	716.607	964	1	311
337	43	81	1	342
413	1596	81	1	343
403.263	867.108	1558	1	316
461.23	841.81	953	1	280
430.479	1350.35	1297	1	310
436.382	1526.51	1971	1	305
444.667	443.097	2449	1	309
469.498	1085.13	574	1	296
440.305	210.819	2332	1	306
423.311	1842.55	338	1	303
431.471	1734.11	1631	1	317
416.702	1147.85	1276	1	300
410.942	169.256	688	1	308
419.668	536.181	2693	1	314
407.486	1239.59	863	1	313
405.937	1091.64	1095	1	307
424.908	1426.22	1167	1	301
470.692	1239.67	1596	1	278
900	873	81	2	345
909.491	1345.42	2966	2	6
928.53	358.48	3790	2	4
846.619	183.617	1745	2	13
889.511	134.48	1353	2	5
915.191	1836.06	488	2	31
928.675	925.555	1630	2	28
924.97	1182.5	1643	2	8
885.2	1770.34	899	2	1
872.159	1669.87	3351	2	63
879.133	1282.56	899	2	7
869.298	9.00928	862	2	9
851.849	1080.84	449	2	318
862.842	1479.45	2008	2	16
859.769	1157.25	1604	2	10
928.015	1470.02	1241	2	19
847.914	923.33	1873	2	12
894.121	589.663	2473	2	3
933.602	270.507	1706	2	20
673.701	1523.32	599	2	51
955.611	1693.7	1636	2	35
1013.14	5.95678	671	2	329
829.769	260.464	338	2	320
1016.1	1497	2883	2	133
999.402	487.402	1424	2	22
989.253	888.625	443	2	21
971.966	619.11	381	2	136
983.025	833.531	2254	2	79
979.34	1825.98	2239	2	38
976.284	198.602	2481	2	27
961.286	538.312	573	2	29
968.752	1066.23	1539	2	32
972.162	71.0387	2426	2	23
951.545	1321.92	288	2	346
966.776	729.955	1617	2	34
959.52	1584.95	1823	2	26
940.374	1381.56	334	2	37
953.613	1259.24	2032	2	25
938.837	1531.64	1836	2	30
823.37	1306.5	138	2	351
710.867	1620.34	1573	2	215
819	1248	81	2	347
762.075	920.727	1853	2	71
740.922	1578.49	128	2	348
749.815	1333.14	1635	2	44
742.834	1122.49	687	2	68
743.833	239.704	2547	2	43
718	900.417	108	2	47
722.935	1187.5	524	2	349
762.727	319.812	1882	2	48
724.424	1518.01	1510	2	42
716.204	420.046	911	2	60
707.114	1093.08	1110	2	50
707.759	67.0611	1342	2	46
707.235	1691.27	1359	2	41
698.189	500.479	1490	2	53
693.864	1786.5	1840	2	45
1027.47	555.735	3133	2	134
705.809	1379.76	220	2	350
752.031	1473.4	323	2	323
764.62	623.999	1899	2	59
774.092	123.231	2797	2	76
841.089	860.396	2052	2	40
838.853	775.188	1749	2	11
840.115	639.972	2546	2	61
833.344	465.021	1713	2	17
809.046	215.459	109	2	66
825.538	1736.51	1630	2	65
826.958	336.911	1728	2	15
829.611	1567.96	2066	2	18
820.3	1378.35	1618	2	69
807.528	1449.85	1584	2	70
810.822	550.261	1885	2	62
796.871	1807.35	1537	2	64
795.132	1042.7	2575	2	73
781.394	398.353	1125	2	75
782.785	1162.79	1657	2	72
775.79	33.0248	1611	2	77
774.847	1638.67	1786	2	67
822.5	1318.5	120	2	14
1021.48	1186.15	1723	2	131
1324.8	750.607	926	2	109
1025.57	1737.42	1876	2	80
1259.89	879.887	574	2	88
1245.5	400	90	2	352
1260.97	81.7344	1694	2	99
1262.62	562.785	1459	2	113
1246.76	1328.03	758	2	82
1251.72	1675.93	1452	2	86
1248.45	1590.38	1155	2	100
1254.3	1110.62	256	2	353
1242.79	1814.18	2375	2	93
1216.61	930.952	980	2	89
1226.72	484.741	1938	2	83
1213.26	1169.56	1199	2	84
1207.89	1365.53	660	2	97
1198.91	1779.08	266	2	354
1212.58	622.062	1376	2	91
1198.43	1560.2	629	2	98
1231.66	783.799	2071	2	85
1282.75	1400.03	2544	2	81
1274.49	631.524	1491	2	115
1291.85	317.059	3369	2	108
686.655	10.6838	1205	2	49
1333	1741.5	60	2	105
1332.11	1069.81	74	2	355
1332	931.5	70	2	101
1332.04	346.565	69	2	357
1323.88	585.08	952	2	356
1323.05	68.7232	1026	2	102
1316.32	509.289	1711	2	110
1306.2	1459.8	404	2	326
1306.5	1299.79	1072	2	107
1310.21	952.827	1535	2	104
1292.5	354	90	2	358
1309.39	169.625	1516	2	114
1308.9	1835.32	1066	2	117
1290.89	1664.61	213	2	359
1303	820.24	2439	2	112
1288.1	1223.4	1933	2	116
1216.1	204.529	2601	2	87
1200.56	1307.67	1483	2	94
1196.31	1474.11	2291	2	92
1171.79	911.26	404	2	327
1098.63	1546.36	1529	2	156
1088.74	605.833	1002	2	140
1083.16	1836.42	673	2	139
1068	1419	81	2	363
1086.48	279.599	1548	2	123
1063	1693.5	90	2	330
1074.41	781.323	912	2	128
1080.99	879.395	2655	2	125
1076.56	58.1839	2936	2	122
1063.18	1396.02	849	2	121
1063.59	1133.71	1234	2	127
1062.48	1039.54	2512	2	137
1056.96	449.431	2509	2	132
1044.69	958.526	944	2	124
1027.68	754.827	289	2	129
1037.32	662.306	1521	2	130
1039.19	138.708	1957	2	126
1114.4	1621.25	1491	2	148
1021.6	1342.07	1660	2	135
1104.58	1786.88	904	2	157
1125.13	403.639	1171	2	155
1174.58	1843.42	244	2	360
1183.63	563.37	2015	2	120
1176.48	1036.78	2060	2	147
1173.71	66.1492	1970	2	95
1152.92	1535.14	770	2	119
1151.75	986.279	1039	2	143
1159.83	455.227	1902	2	146
1140.38	1095.18	362	2	150
1150.86	213.727	962	2	142
1156.92	1376.03	1929	2	149
1154.52	303.865	2187	2	145
1155.6	1729.51	3193	2	151
1133.3	161.149	248	2	361
1149.46	1266.18	3132	2	154
1144.32	840.632	1612	2	96
1123.25	219.51	306	2	362
1141.26	666.863	2453	2	152
1118.42	1420.65	1412	2	153
665.919	1205.96	857	2	158
361.675	1750.97	154	2	302
665.608	698.21	1362	2	54
214.399	588.207	1856	2	171
206.749	1644.5	1090	2	172
212.106	413.547	2101	2	161
195.714	303.238	525	2	163
205.87	913.51	1867	2	169
189.452	1186.05	2104	2	164
183.774	1342.26	1549	2	173
218.505	65.8669	2411	2	165
185.376	1829.6	1584	2	175
172.171	501.455	1232	2	178
159.451	1096.56	308	2	331
176.334	194.533	2179	2	170
172.115	10.5743	888	2	176
172.232	818.652	1886	2	333
168.821	1724.01	1327	2	167
166.006	1029.35	1770	2	218
189.54	737.649	2659	2	174
219.778	1078.31	1440	2	168
226.449	961.913	2121	2	166
223.991	1788.03	439	2	180
298.078	1089.46	1845	2	197
296.809	477.043	2028	2	240
295.781	101.447	2235	2	191
280.912	1842.87	285	2	189
271.542	1202.04	131	2	341
290.796	1006.5	2006	2	295
288.736	1299.33	1564	2	190
286.056	788.472	2109	2	187
274.883	173.517	1536	2	186
264.647	1772.13	1315	2	184
255.552	1406.55	824	2	193
242.545	1659.45	99	2	364
255.62	1594.92	1391	2	195
259.838	282.04	2051	2	179
255.464	658.756	2097	2	194
256.372	1699.8	1981	2	192
263.017	1479.22	2811	2	196
160.36	1424.34	1888	2	177
135.038	579.981	159	2	222
138.871	1310.05	474	2	365
141.919	290.71	1167	2	200
40.6395	1664.76	430	2	209
49.1931	1577.32	984	2	206
39.9298	642.248	399	2	202
57.2556	1209.43	2567	2	233
51.8383	310.205	1905	2	205
45.7265	864.894	1854	2	207
18.4867	1037.9	226	2	367
2.32143	1690.71	112	2	217
17.6423	1295.35	1599	2	213
6.87298	1219.14	496	2	366
9.38035	990.619	1028	2	214
7.50737	804.917	678	2	370
17.8511	592.659	2190	2	239
15.7365	397.86	1867	2	211
10.6018	162.671	869	2	210
10.1203	85.2304	790	2	216
9.38815	36.9956	675	2	0
47.4217	221.674	230	2	201
292.611	586.004	252	2	290
74.5979	1074.73	2365	2	203
59.4884	1469.13	172	2	335
128.743	870.437	455	2	237
130.647	651.183	1729	2	225
141.42	1249.86	2479	2	199
122.583	1143.06	963	2	226
123.585	421.389	1524	2	229
110.884	1631.51	1307	2	231
114.777	161.693	2123	2	227
109.423	95.1541	2038	2	232
97.9158	1338.72	1378	2	208
84.8125	1006.81	144	2	368
83.0656	794.885	1449	2	228
82.639	549.041	1712	2	236
87.4027	956.699	1639	2	234
77.3098	679.161	1175	2	219
83.0103	1747.77	2725	2	220
60	797	81	2	369
77.9435	1421.68	1841	2	230
70.8704	1502.14	1613	2	204
320.647	556.403	2961	2	182
165.84	1507.94	1409	2	224
317.879	383.017	2361	2	185
566.834	565.508	1123	2	242
573.75	845.524	3039	2	248
566.553	392.008	2725	2	241
547.852	1584.18	311	2	337
546.341	975.039	542	2	276
536.485	248.961	406	2	336
521.121	1719.08	572	2	250
536.028	711.149	2024	2	247
527.139	1320.2	1715	2	244
516.901	1024.75	1090	2	246
505.421	1554.78	240	2	251
514.196	508.765	1427	2	249
495.332	192.245	229	2	371
500.02	1620.11	836	2	254
504.992	1194.63	1541	2	245
503.304	614.696	1383	2	255
495.027	148.713	1347	2	258
583.892	1251.8	2264	2	259
483.132	1089.71	854	2	296
586.265	1644.1	2116	2	243
591.259	1155.94	2241	2	273
295.343	1557.46	353	2	261
656.737	933.672	1812	2	279
648.933	1711.69	1292	2	78
653.442	1311.82	2866	2	264
642.011	224.363	1875	2	277
633.16	1556.77	980	2	272
630.559	580.733	1071	2	265
637.36	1055.66	2407	2	270
625.698	476.892	2223	2	274
620.501	29.2574	1356	2	266
630.183	110.66	3253	2	263
610.292	288.406	1366	2	271
591.191	4.27136	199	2	340
592.887	1719.82	1256	2	260
591.18	1819.22	1521	2	269
570.5	1425	90	2	372
591.156	1011.85	1223	2	267
584.849	1499.86	1720	2	268
497.633	57.9802	3328	2	252
652.016	767.352	999	2	56
356.378	650.188	1560	2	282
361.5	1021.5	132	2	373
362.659	1502.02	1158	2	281
367.531	1592.27	1730	2	285
353.456	1386.8	1058	2	287
359.96	784.479	1350	2	283
485.964	959.215	1375	2	256
350.033	287.69	1496	2	284
668.573	1422.61	1487	2	57
348.938	49.1646	1027	2	299
334.061	1838.75	635	2	286
334.008	1236.02	2105	2	294
337.503	1654.27	2398	2	289
318.213	230.765	422	2	292
322.419	1714.08	1233	2	291
324.791	888.021	1259	2	293
302.256	629.754	207	2	374
339.385	1131.79	2098	2	297
370.172	475.294	523	2	375
365.984	125.91	1282	2	288
393.631	723.037	1521	2	311
462.385	523.205	239	2	376
467.291	1836.29	718	2	253
475.826	1238.22	1813	2	278
458.436	866.563	1209	2	280
450.566	1530.08	2081	2	305
392.962	1000.21	1846	2	315
442.891	459.703	2606	2	309
435.419	1343.57	1844	2	310
433.008	1740.21	1856	2	317
420.889	758.389	162	2	304
424.651	1426.52	1166	2	301
425.486	1156.78	1478	2	300
406.255	1096.18	887	2	307
400.491	179.179	948	2	308
408.362	538.569	2959	2	314
401.577	1243.4	1358	2	313
392.024	893.82	2005	2	316
442.814	211.363	2435	2	306
895.5	337	90	3	377
934.94	937.841	1812	3	28
937.617	279.18	1951	3	20
929.796	1202.5	1823	3	8
907	322.5	90	3	378
925.275	366.287	3726	3	4
903.529	1839.96	376	3	31
893.796	885.146	137	3	345
1023.42	1193.06	1772	3	131
889	1234	81	3	36
885.918	1742.68	1323	3	1
887.938	134.652	1478	3	5
885.494	584.539	2658	3	3
876.362	1144.91	1560	3	10
874.051	14.5391	1293	3	9
877.279	1676.51	2705	3	63
871.957	1481.21	2167	3	16
912.894	1347.6	2872	3	6
941.152	1532.27	1810	3	30
1020.2	547.962	3138	3	134
963.654	71.8805	2560	3	23
852.231	1064.21	641	3	318
1012.19	6.20542	701	3	329
998.591	894.51	631	3	21
1004.33	479.47	1606	3	22
1011.04	1506.26	3155	3	133
979.25	1062.41	1550	3	32
966.742	624.672	302	3	136
963.913	1317.8	439	3	346
977.185	827.486	2408	3	79
973.643	1821.54	2544	3	38
968.64	729.262	1730	3	34
969.982	1700.54	1866	3	35
974.131	209.89	2587	3	27
962.182	1610.59	1888	3	26
953.449	527.491	811	3	29
941.271	1382.27	339	3	37
959.725	1265.62	2192	3	25
943.779	1463.62	1392	3	19
853.995	1288.08	1079	3	7
781.538	404.156	1418	3	75
833.61	272.934	290	3	320
774.536	114.917	2945	3	76
762.731	637.322	1911	3	59
761.284	330.579	2209	3	48
739.164	1575.7	171	3	348
756.522	943.437	2455	3	71
746.28	1463.41	786	3	323
737.36	754.334	577	3	379
759.865	1115.5	801	3	68
750.472	245.742	2297	3	43
725.695	1616.56	1512	3	215
720.345	1209.08	626	3	349
720.351	1496.11	1931	3	42
707.443	1388.14	300	3	350
711.636	1105.58	1245	3	50
714.637	512.271	1842	3	53
703.889	415.683	1442	3	60
743.864	1348.31	2024	3	44
773.065	1652.08	2099	3	67
778.121	20.5862	1641	3	77
760	179	81	3	380
850.924	194.229	2057	3	13
848.141	928.651	2063	3	12
847.604	858.657	2288	3	40
846.48	644.333	2744	3	61
831.026	770.454	2035	3	11
826.904	340.663	1662	3	15
832.585	1563.39	2019	3	18
813.027	1320.75	264	3	14
823.554	1733.21	1639	3	65
808.7	223.738	237	3	66
821.432	1382.74	1835	3	69
820.646	459.632	2105	3	17
817.791	534.827	1782	3	62
809.371	1446.35	1570	3	70
794.326	1169.81	1594	3	72
791.776	1806.09	1634	3	64
791.925	1034.02	2746	3	73
839.845	289.254	181	3	381
1033.1	1731.73	2128	3	80
1329.51	1371.32	152	3	325
1039.88	150.218	1884	3	126
1258.05	1104.54	109	3	353
1264.26	879.596	653	3	88
1263.76	646.824	1843	3	115
1257.37	1323.5	924	3	82
1256.71	1608.81	1416	3	100
1235	1768.5	90	3	386
1240.77	403.059	238	3	352
1251.65	1688.48	1718	3	86
1253.56	85.188	1941	3	99
1253.15	1819.03	2861	3	93
1233.43	782.714	2402	3	85
1220.42	1377.88	721	3	97
1224.83	1169.98	1730	3	84
1206.44	641.296	203	3	91
1211.88	927.636	1151	3	89
1217.84	481.82	1918	3	83
1198.23	1771.06	276	3	354
1294.4	319.269	4008	3	108
1235.91	586.434	3309	3	113
1287.55	1238.33	2032	3	116
1303.66	811.57	2383	3	112
1333	1828	45	3	384
680.152	1510.57	748	3	51
1330.33	1079.12	333	3	355
1327.07	1249.18	196	3	382
1326.71	416.515	645	3	383
1326.04	1760.99	758	3	105
1324.45	582.32	883	3	356
1324.54	748.2	818	3	109
1323.15	74.0873	1145	3	102
1313.94	1843.29	220	3	117
1316.63	502.698	1772	3	110
1315.85	183.422	1357	3	114
1315.1	1294.71	1218	3	107
1295.45	1668.44	197	3	359
1291	1810	99	3	385
1308.08	964.646	1962	3	104
1285.46	1760.95	109	3	387
1296.75	1417.08	3339	3	81
1198.34	1558.29	909	3	98
1207.27	205.761	2547	3	87
1182.38	1839.28	539	3	360
1093.1	1838.78	574	3	139
1080.94	682.101	148	3	388
1096.08	1136.4	1673	3	127
1091.47	577.985	1453	3	140
1093.26	285.69	1879	3	123
1095.15	873.397	2658	3	125
1071	1463	81	3	363
1082.49	767.242	1074	3	128
1083.62	1781.43	1141	3	157
1063.94	1689.75	312	3	330
1077.66	60.2969	2944	3	122
1058.85	1414.81	1014	3	121
1075.96	447.147	2775	3	132
1069.07	1038.24	2737	3	137
1043.08	961.79	1098	3	124
1023.3	759.892	370	3	129
1037.07	669.439	1963	3	130
1107.75	1548.3	1568	3	156
1124.7	1402.38	1617	3	153
1127.71	1616.49	1621	3	148
1135.19	220.137	1652	3	362
1189.5	1311.28	1556	3	94
1183.85	1036.17	2018	3	147
1185.38	1479.43	2488	3	92
1171.87	1384.04	1665	3	149
1179.15	555.069	1999	3	120
1161.15	908.747	647	3	327
1164.64	66.9415	2171	3	95
1155.01	1532.2	1038	3	119
1030.82	1352.8	1804	3	135
1159.22	294.422	2244	3	145
1165.42	1729.96	3189	3	151
1149.71	831.891	1815	3	96
1155.72	1257.18	3390	3	154
1143.14	984.308	1320	3	143
1145.51	469.779	2220	3	146
1148.33	654.712	2475	3	152
1130.83	1098.54	695	3	150
1137.13	396.367	1495	3	155
1137	153.5	90	3	361
689.251	1707.02	2708	3	41
702.647	62.2159	1334	3	46
679.126	1803.71	1881	3	45
196.05	306.293	423	3	162
192.24	1644.42	1221	3	172
179	296.5	90	3	200
193.81	1339.34	1609	3	173
191.408	913.704	2002	3	169
201.451	399.246	2301	3	161
179.659	1834.27	1156	3	175
176.757	1026.69	1840	3	218
181.303	819.357	1879	3	333
187.721	737.548	3004	3	174
182.724	195.904	2365	3	170
180.178	1203.96	2451	3	164
172.507	1515.19	1580	3	224
163.739	507.295	1178	3	178
164.346	6.65979	679	3	176
152.33	1122.13	846	3	331
139.92	1596.44	176	3	332
191.5	290.5	138	3	163
144.429	589.09	543	3	222
220.175	69.8133	2571	3	165
228.49	581.076	2301	3	171
306.382	1291.81	1985	3	190
287.546	1013.01	2158	3	295
286.308	108.715	2166	3	198
279.783	487.701	2167	3	240
256.471	1207.23	210	3	341
262.657	1593.79	1530	3	195
248	213	81	3	389
273.791	769.918	2425	3	187
262.886	188.991	1611	3	186
264.59	301.364	2256	3	179
252.775	1774.87	1499	3	184
255.666	1456.91	4020	3	196
244.044	1723.43	2421	3	192
223.499	839.954	501	3	188
237.953	961.285	2356	3	166
215.518	1802.22	469	3	180
236.468	660.307	2693	3	194
222.97	1091.3	1826	3	168
302.52	1088.48	1894	3	197
147.372	1741.86	1892	3	167
140.174	659.551	1790	3	225
49.1698	872.77	1902	3	207
35.4613	1665.59	904	3	209
19.3501	1044.86	377	3	367
9.54015	1766.46	137	3	390
11.0308	1782.74	325	3	391
4.41667	1521.08	108	3	334
12.9498	1281.72	1096	3	213
39.1663	1204.82	3639	3	233
10.1698	992.701	1054	3	214
12.18	803.19	1228	3	370
24.1001	613.189	3146	3	239
7.00553	426.767	904	3	211
20.2378	172.411	1064	3	210
2.5	153	54	3	212
13.0452	94.145	1062	3	216
14.0813	41.1687	996	3	0
681.591	12.3377	1226	3	49
46.7194	1578.06	1094	3	206
134.379	872.631	842	3	237
63.8468	1082.03	2690	3	203
62.9824	1409.38	2165	3	230
132.059	281.821	1466	3	223
130.433	1626.64	1726	3	231
135.548	1254.98	2547	3	199
127.484	406.382	1582	3	229
120.659	1324.17	1804	3	365
110.59	1139.39	1212	3	226
106.784	957.332	1833	3	234
105.84	174.677	2497	3	227
99.2966	102.367	2286	3	232
81.93	1016.46	357	3	368
89.0372	814.066	1561	3	228
88.2176	1760.07	2339	3	220
72.7149	1834.83	228	3	392
80.893	678.204	1159	3	219
85.1487	554.132	2098	3	236
54.3279	230.275	244	3	201
64.3181	1489.06	1858	3	204
55.6576	321.159	1945	3	205
292.741	629.463	598	3	374
150.48	1416.68	2095	3	177
298.917	1552.21	602	3	261
574.649	1266.49	2396	3	259
548	446	81	3	393
552.93	969.938	513	3	276
568.922	848.742	3448	3	248
547.078	1584.67	438	3	337
561.215	399.221	2763	3	241
521.5	865	90	3	394
530.319	249.302	653	3	336
534.441	700.884	2456	3	247
521.172	1323.86	1869	3	244
518.223	619.255	1467	3	255
507.895	1612.88	713	3	254
507.076	1716.05	982	3	250
511.907	488.574	1515	3	249
493	191	81	3	371
499.597	1026.74	1299	3	246
486.864	1087.64	1056	3	296
577.915	1822.3	1692	3	269
584.945	1625.82	2383	3	243
574.947	549.741	1255	3	242
579.716	1013.61	1084	3	267
673.437	684.689	1741	3	54
326.273	572.191	3214	3	182
656.392	764.972	1283	3	56
649.921	1191.2	811	3	158
657.275	1404.26	1939	3	57
655.864	1289.62	3080	3	264
643.847	573.657	1610	3	265
631.969	1840.89	352	3	395
483.714	966.105	1660	3	256
643.21	921.477	2002	3	279
643.706	475.835	2268	3	274
645.451	1045.1	2744	3	270
629.098	1553.28	1281	3	272
629.413	108.189	3438	3	263
596.482	1498.13	1776	3	268
595.234	44.4987	1520	3	266
592.503	285.18	1502	3	271
582.823	1717.84	1389	3	260
645.165	234.224	2109	3	277
491.318	1218.6	3415	3	278
580.412	1146.13	2558	3	273
484.885	57.7079	3273	3	252
368.44	1510.86	1315	3	281
374.955	1003.45	2289	3	315
367.37	1585.44	1841	3	285
365.637	144.745	1415	3	288
349.835	1771.06	411	3	302
358.11	774.036	1686	3	283
350.738	35.0974	986	3	299
347.215	285.055	1283	3	284
348.042	1138.49	2084	3	297
325.888	220.089	538	3	292
343.036	1224.37	2228	3	294
336.969	659.114	1868	3	282
336	1651.67	2448	3	289
319.265	886.53	1472	3	293
311.747	1602.84	442	3	396
306	325	195	3	238
324.903	389.089	2436	3	185
373.134	1392.16	1482	3	287
368.872	474.439	586	3	375
315.73	1726.28	1429	3	291
398.946	533.408	3038	3	314
390.556	909.553	2385	3	316
458.461	1788.46	141	3	397
470.935	152.863	1629	3	258
476.46	1533.97	3029	3	305
454.788	869.376	1512	3	280
448.633	1831.23	1088	3	253
449.081	1336.68	1939	3	310
434.457	1421.18	1351	3	301
440.067	456.776	2617	3	309
433.425	760.594	207	3	304
416.251	1637.51	897	3	343
426.397	1747.35	2110	3	317
412.376	1842.16	295	3	303
403.76	1121.42	1199	3	307
432.97	214.075	3741	3	306
398.566	1263.25	1519	3	313
398.882	727.941	1845	3	311
432.661	1165.95	1408	3	300
889.843	1131.99	2007	4	10
916.28	1341.45	2865	4	6
894.791	676.055	163	4	398
920.137	364.039	3986	4	4
890.192	1837.22	219	4	31
876.374	1421.06	187	4	319
920.863	277.787	2046	4	20
883.607	1738.11	1220	4	1
855.509	275.943	699	4	381
883.95	126.663	1636	4	5
885.073	1470.66	2138	4	16
859	1135	81	4	399
878.41	17.5604	1647	4	9
874.061	579.133	2879	4	3
848.696	1059.53	257	4	318
905.688	888.284	292	4	345
843.5	775	90	4	11
891.574	1678.24	2870	4	63
928.735	1538.51	1790	4	30
966.638	1822.72	2601	4	38
936.837	1217.2	2296	4	8
862.852	852.716	2130	4	40
995.712	899.521	725	4	21
1006.81	467.833	1652	4	22
1002.3	10.7223	1192	4	329
977.564	1336.7	835	4	346
1007.49	1711.36	4009	4	80
963.949	649.297	195	4	136
978.812	1052.7	1726	4	32
918.926	42.81	379	4	33
972.041	1612.56	2061	4	26
970.684	729.42	1656	4	34
965.192	825.193	2662	4	79
946.854	519.192	438	4	29
965.863	211.951	2804	4	27
943.992	1382.4	374	4	37
951.429	1469.36	1432	4	19
957.053	64.626	2596	4	23
939.843	947.294	2028	4	28
971.878	1273.74	2186	4	25
849.397	1290.34	884	4	7
689.032	1713.91	2668	4	41
851.454	936.59	2193	4	12
749.477	342.459	1966	4	48
754.547	250.392	2408	4	43
729	1516	81	4	42
748.64	1356.05	2030	4	44
746.819	952.141	2259	4	71
742.069	1481.66	2351	4	323
715	562	81	4	400
723.308	1208.75	747	4	349
730.353	511.808	1878	4	53
704.781	1384.78	375	4	350
718.937	1125.67	1604	4	50
717.778	1598.68	1645	4	215
700.678	417.441	1698	4	60
700.184	63.0888	1351	4	46
674.232	1517.71	513	4	51
674.991	1810.05	2045	4	45
1026.24	537.78	3102	4	134
764.636	658.81	2192	4	59
744.903	753.701	268	4	379
746	1559	81	4	348
775.897	118.529	2878	4	76
847.79	647.52	2751	4	61
835.404	1372.38	1854	4	69
840.92	206.002	2423	4	13
826.409	1738.67	1742	4	65
834.322	338.438	1804	4	15
829.996	1561.8	2243	4	18
834.648	522.15	2256	4	62
801.876	1319.67	233	4	14
834.046	1237.54	109	4	347
822.676	758.983	2004	4	401
810.582	1452.11	1663	4	70
805.718	1180.22	1563	4	72
779.646	1113.63	712	4	68
783.531	411.072	1421	4	75
791.727	1027.09	2836	4	73
784.531	15.7137	1317	4	77
780.849	1657.63	1964	4	67
779.302	1797.7	1606	4	64
817.999	451.894	2028	4	17
1025.91	1202.85	1939	4	131
1328.61	256.882	127	4	402
1037.66	1359.93	1962	4	135
1256.74	1099.47	273	4	353
1261.54	1616.48	1293	4	100
1263.56	655.158	1946	4	115
1263.14	575.797	1859	4	113
1259.43	1825.51	2169	4	93
1248.52	1685.89	1607	4	86
1253.45	84.4486	1808	4	99
1230.57	1368.91	732	4	97
1226.92	1181.62	1801	4	84
1229.18	785.639	2526	4	85
1219.65	448.879	3030	4	83
1209.18	1554.47	925	4	98
1210.35	931.665	1114	4	89
1196.03	1772.38	276	4	354
1210.84	603.256	1851	4	91
1198.6	1834.19	944	4	360
1201.13	1041.17	1938	4	147
1267.33	1324.47	964	4	82
1260.77	509.022	371	4	403
1261	1112	81	4	404
1275.14	885.655	718	4	88
673.928	10.2834	1214	4	49
1332.5	1257	78	4	382
1330.02	1086.16	450	4	355
1325.5	1208.5	100	4	405
1327.11	754.411	798	4	109
1325.21	405.759	991	4	383
1320.27	1285.42	993	4	107
1319.67	595.579	1434	4	356
1206.64	210.067	2683	4	87
1320.71	505.59	1733	4	110
1307.24	1670.3	208	4	359
1316.3	190.684	1571	4	114
1314.81	1763.74	1684	4	105
1300.86	975.829	1944	4	104
1308.68	1433.42	2834	4	81
1300.49	812.109	2432	4	112
1292.79	1241.03	1992	4	116
1300.33	310.95	3623	4	108
1319.62	73.859	1397	4	102
1020.98	777.48	758	4	129
1192.91	1310.68	1689	4	94
1179.82	1468.29	2407	4	92
1089.18	753.067	1141	4	128
1093.32	296.94	2055	4	123
1098.63	866.946	2613	4	125
1071.5	1483.5	100	4	409
1077.78	1689.41	401	4	330
1069	1138.5	90	4	410
1077.07	1790.37	1232	4	157
1082.01	440.291	2617	4	132
1076.94	67.4765	2854	4	122
1046	1545.5	108	4	406
1067.72	1042.69	2593	4	137
1055.77	1416.77	1352	4	121
1040.54	444.046	109	4	407
1033.05	576.541	109	4	408
1052.38	165.226	2210	4	126
1051.24	669.357	2238	4	130
1038.24	952.128	1167	4	124
1079	1473	81	4	363
1099.72	1137.47	1483	4	127
1100.56	1532.76	1756	4	156
1110.53	561.29	1533	4	140
1170.86	541.029	1991	4	120
1157.7	913.092	887	4	327
1164.44	1255.96	3363	4	154
1163.26	281.164	2370	4	145
1155.14	826.394	1722	4	96
1166.61	1734.36	3078	4	151
1157.44	67.6571	2126	4	95
1148.26	1540.54	992	4	119
1174.01	1373.94	1873	4	149
1152.64	405.211	1575	4	138
1131.59	140.903	391	4	361
1146.81	645.369	2795	4	152
1139.34	1607.45	1616	4	148
1127.51	1091.79	712	4	150
1128.71	989.848	1257	4	143
1127.14	209.932	1634	4	362
1122.21	1408.91	1778	4	153
1106.76	1836.09	675	4	139
1149.85	484.496	2460	4	146
668.036	670.573	1879	4	54
1009.5	1524.9	3342	4	133
666.397	1277.74	3523	4	264
220.349	653.648	2364	4	194
200.787	1651.72	1345	4	172
191.529	309.523	911	4	162
198.572	395.956	2297	4	161
188.619	1839.96	636	4	175
195.624	1338.04	1358	4	173
187.76	836.309	1861	4	333
184.48	915.739	1784	4	169
186.351	1031.33	1706	4	218
190.55	209.6	2515	4	170
180.622	1209.16	2134	4	164
169.929	514.902	1247	4	178
164.421	2.9604	202	4	176
164.33	1145.11	778	4	331
178.797	741.839	2863	4	174
161.772	583.698	804	4	222
171.887	1512.99	1750	4	224
221.987	68.6635	2401	4	165
220.211	1099.16	1742	4	168
211.546	545.102	205	4	417
215	1354	81	4	411
321.556	579.62	3306	4	182
299.451	1092.8	1982	4	197
277.5	135	90	4	198
283.312	631.45	615	4	374
287.311	1018.39	2197	4	295
290.563	112.619	2100	4	191
271.746	765.312	2335	4	187
248	1211	121	4	341
148.732	662.346	1987	4	225
265.135	499.847	2618	4	240
247.923	1588.2	1539	4	195
253.268	317.811	2571	4	179
256.164	1456.48	3543	4	196
237.801	817.504	854	4	188
244.783	959.189	2279	4	166
243.737	1795.81	1770	4	184
241.107	1729.15	2178	4	192
246.117	581.484	2492	4	171
255.233	197.489	2116	4	186
314.618	1290.52	1791	4	190
145.426	1410.51	1826	4	177
115	832.5	90	4	221
44.2344	1580.7	1028	4	206
42.0293	1404.88	1846	4	230
35.533	890.82	2107	4	207
17.178	1058.61	236	4	367
26.3812	94.088	1136	4	216
8.5	1777	90	4	391
30.3046	629.921	2984	4	202
3.88542	1524.15	96	4	334
12.4072	1271.69	1115	4	213
31.9865	1185.7	3476	4	233
11.3015	980.144	1307	4	214
13.1942	806.759	1313	4	370
3.52113	536.239	213	4	412
11.4396	441.503	1399	4	211
3.36905	257.119	84	4	413
21.6156	176.01	1483	4	210
10.8266	39.7256	871	4	0
33	577	81	4	239
43.0247	1662.56	648	4	209
58.9485	341.257	2232	4	205
35	1130	81	4	235
131.5	1603.96	1757	4	332
109.459	966.954	109	4	234
126.577	279.017	1396	4	223
122.865	945.575	1752	4	414
122.642	403.734	1719	4	229
122.837	1253.07	2478	4	199
115.659	1151.05	1295	4	226
105.408	1320.33	1808	4	365
131.264	871.968	916	4	237
99.975	104.707	2162	4	232
77.8626	1013	262	4	368
92.459	831.781	1754	4	228
90.2023	679.541	1379	4	219
91.8677	552.107	1988	4	236
106.977	1744.15	4235	4	220
50.9298	232.203	413	4	201
62.6326	1480.38	1829	4	204
59.2224	1087.91	2352	4	203
100.663	188.702	2561	4	227
300.23	1542.8	492	4	261
3.7043	693.511	186	4	415
319.633	675.484	1912	4	282
560.935	1811.39	1562	4	269
549.823	1585.02	316	4	337
569.763	408.756	2789	4	241
541.457	109.969	127	4	416
545.656	970.945	605	4	276
564.671	849.827	3240	4	248
537.544	1243.66	327	4	419
511.5	886	90	4	394
531.786	706.128	2351	4	247
516.774	261.035	733	4	336
525.174	1332.91	1904	4	257
522.67	629.535	1582	4	255
508.286	473.471	1362	4	249
501.157	1614.35	936	4	254
497.89	1707.28	1049	4	250
496.137	1078.91	1266	4	296
473.786	541.781	224	4	376
552.046	1569.54	109	4	251
554.383	458.026	227	4	393
582.053	1136.27	2649	4	273
570.946	1020.14	1155	4	267
299.543	538.961	129	4	290
654.584	569.789	1849	4	265
657.761	1043.81	2715	4	270
646.412	1387.7	1582	4	57
641.349	1559.11	1260	4	272
636.5	1193.06	962	4	158
643.369	243.321	2599	4	277
613.5	1168.5	100	4	418
489.393	1220.43	3153	4	278
626.014	908.34	2139	4	279
617.696	1828.6	1127	4	395
617.156	1497.62	1815	4	268
595.983	1718.74	1548	4	260
595.854	1611.72	2568	4	243
582.729	285.482	1413	4	271
576.517	536.945	1299	4	242
581.95	1266.93	2683	4	259
582.548	53.325	1791	4	266
630.211	105.749	3428	4	263
480.495	1003.27	3084	4	246
647.014	473.251	2267	4	274
476.126	52.6138	3457	4	252
362.651	238.509	289	4	420
371.342	145.314	1546	4	288
369.987	1506.34	1234	4	281
369.212	1591.66	1807	4	285
369.62	1022.28	2179	4	373
368.134	778.105	1838	4	283
358.195	30.7706	885	4	299
346.819	1772.77	459	4	302
355.022	1142.7	2036	4	297
354.385	1220.32	2321	4	294
337.404	274.271	1459	4	284
325.818	220.26	808	4	292
307.5	323.5	100	4	238
322.678	880.827	1381	4	293
314.375	1747.25	1313	4	291
330.48	1648.68	2781	4	289
480.454	1534.5	2616	4	305
372.32	1398.15	1444	4	287
375.973	458.148	372	4	375
331.569	398.433	2705	4	185
387.802	914.433	2164	4	316
445.026	898.938	194	4	421
394.808	532.995	3088	4	314
455.871	1317.95	2269	4	310
447.501	1407.42	1477	4	301
447.44	862.494	1362	4	280
435.546	281.117	196	4	422
448.082	1173.14	1472	4	300
447.72	160.635	1421	4	258
442.136	1834.95	1016	4	253
660.749	765.199	1355	4	56
442.236	453.591	2931	4	309
431.521	776.192	426	4	304
407.915	727.497	1904	4	311
389	1844.5	54	4	303
415.979	1750.52	1972	4	317
400.243	1280.91	1407	4	313
427.214	1637.87	799	4	343
415.32	1110.64	1283	4	307
410.637	6.05848	171	4	423
431.219	217.221	3426	4	306
867.348	303.691	848	5	381
911.707	1552.99	1453	5	30
892.5	831	90	5	425
911.435	1333.54	2290	5	6
895.814	1463.89	1573	5	16
889.016	1119.12	1284	5	10
897.925	1675.45	2283	5	63
874.357	1838.58	182	5	31
865.5	829.5	100	5	424
922.137	367.549	2758	5	4
873.714	1738.37	963	5	1
875.061	18.2763	1180	5	9
872.23	849.052	1078	5	40
861.159	931.016	1661	5	12
875.48	573.739	2211	5	3
866	1409	81	5	319
872.596	121.338	825	5	5
946.44	64.0794	2243	5	23
933.895	1216.31	1569	5	8
1021.26	1356.89	2003	5	135
1007.01	465.53	1252	5	22
841.954	1071.46	109	5	318
1013.33	19.1217	1914	5	329
1010.24	1706.08	2855	5	80
965	181.5	90	5	328
979.339	1046.99	1347	5	32
975.272	1604.17	1512	5	26
975.972	1279.13	1704	5	25
974.181	738.676	1514	5	34
947.5	513.5	98	5	29
963.745	214.841	2022	5	27
953.952	1470.26	1012	5	19
942.41	1382.01	288	5	37
956.582	1825.9	2056	5	38
933.585	962.617	1490	5	28
917	890.916	119	5	345
916.228	282.521	1391	5	20
963.658	829.987	1668	5	79
783.525	1666.1	1454	5	67
855.658	647.46	2113	5	61
761.182	256.518	1270	5	43
757.256	1786.65	1344	5	64
739	745	81	5	379
755.528	679.961	1497	5	59
750.094	1376.47	1431	5	44
733	554	81	5	400
729.677	1223.29	155	5	349
749.916	487	119	5	433
749.956	356.404	1639	5	48
726.222	941.043	329	5	47
733.073	504.523	1016	5	53
734.524	973.621	1128	5	71
713.079	1141.14	581	5	50
701.073	1389.63	206	5	350
1016.78	1541.74	2796	5	133
709.277	1586.67	1104	5	215
744.846	1474.76	1827	5	323
757.221	750.512	217	5	426
776.603	112.867	2241	5	76
758.046	1544.46	109	5	348
847.065	1286.76	893	5	7
843.137	1359.01	1441	5	69
847.745	211.586	2116	5	13
822.894	1722.37	526	5	65
834.627	343.143	1396	5	15
837.772	512.451	1463	5	62
829.693	1455.52	1282	5	70
823.938	1174.01	1061	5	72
802.545	1330.55	99	5	14
821.84	740.872	1440	5	401
813.303	1751.22	753	5	427
816.565	458.702	1712	5	17
814.832	1563.06	1570	5	18
785.998	1105.69	450	5	68
787.028	6.56494	462	5	77
798.435	1016.57	2313	5	73
777.673	411.42	947	5	75
838.5	1082.5	100	5	428
1019.47	537.926	2552	5	134
1176.5	400.5	100	5	138
1032.35	1224.72	1381	5	131
1270.87	572.006	1195	5	113
1269.79	1693.3	1090	5	86
1263.55	664.867	1206	5	115
1257.89	86.5505	1446	5	99
1256.82	1817.37	1962	5	93
1234.5	1374.08	130	5	97
1225.52	1192.94	1340	5	84
1302.12	302.751	2930	5	108
1226.17	1045.65	1205	5	147
1212	1558.52	734	5	98
1215.08	1841.32	402	5	360
1219.07	813.92	1483	5	85
1197.51	1773.72	235	5	354
1207.59	1296.1	1194	5	94
1204.29	921.094	626	5	89
1201.78	599.822	1226	5	91
1228.87	447.062	2328	5	83
1182.5	387.5	100	5	430
1275.8	1609.62	468	5	100
1283.89	1337.74	270	5	429
704.737	72.0042	719	5	46
1333	1264	45	5	382
1332.08	1277.88	75	5	107
1329.26	758.954	439	5	109
1324.23	1085.38	738	5	355
1310.5	1673	90	5	359
1320.49	75.3279	1159	5	102
1296.39	812.86	2009	5	112
1319.48	406.082	1357	5	383
1318.46	1765.47	1404	5	105
1318.97	509.645	1454	5	110
1311.45	190.572	762	5	114
1307.34	987.645	1170	5	104
1288	1320.5	110	5	82
1311.06	1444.3	2181	5	81
1299	1233.44	1427	5	116
1319.94	600.885	1204	5	356
1203.27	211.801	1927	5	87
1182.08	1382.23	1608	5	149
1158.79	387.564	557	5	155
1098.15	552.761	883	5	140
1084.5	1690	110	5	330
1090.63	749.995	604	5	128
1101.83	864.273	1869	5	125
1079.45	1462.55	99	5	363
1091.68	1516.73	1248	5	156
1088.62	303.868	1565	5	123
1105.54	205.797	920	5	362
1074.36	72.4046	2321	5	122
1073.96	434.832	1961	5	132
1061.45	1050.91	1975	5	137
1049.8	1425.89	897	5	121
1054.16	678.185	1572	5	130
1049.57	175.618	1496	5	126
1042.78	940.861	663	5	124
1027	773.417	108	5	129
1062.07	1790.59	1035	5	157
1100.78	1841.82	169	5	139
1114.99	1152.5	555	5	127
1103	325	81	5	431
1166	815.167	1452	5	96
1155.65	1562.29	380	5	119
1170.86	1467.52	2005	5	92
1169.25	1248.68	2759	5	154
1147.65	914.984	251	5	327
1167.09	1723.93	2489	5	151
1152.23	1593.9	1143	5	148
1159.11	275.546	1999	5	145
1163.24	512.783	3262	5	120
1141.15	1091.87	460	5	150
1128.7	150.868	159	5	361
1145.61	62.147	1680	5	95
1129.92	996.223	646	5	143
1140.14	627.363	1843	5	152
1118.45	189.545	99	5	142
1129.8	1409.8	1251	5	153
1110.21	1826.82	187	5	432
1006.2	900.921	315	5	21
692.433	405.242	1146	5	60
669.99	571.5	774	5	265
672.5	413.5	118	5	434
203.614	1663.16	565	5	172
207.718	1094.63	1271	5	168
210.794	666.258	1999	5	194
192.5	1679.5	100	5	436
188.184	303.857	223	5	162
199.143	1840.04	580	5	175
199.131	844.455	1481	5	333
224.895	72.5044	1830	5	165
192.032	1353.97	1221	5	173
171	235	81	5	435
186.824	914.75	1464	5	169
190.335	1516.38	899	5	224
191.556	382.753	2054	5	161
168.839	314.046	411	5	200
159.5	2	50	5	176
168.623	1134.53	648	5	331
192.85	227.835	1801	5	170
179.62	743.601	2227	5	174
205	550	81	5	417
235.603	1793.41	1531	5	184
291	1535	81	5	261
306.036	690.994	1162	5	440
314.532	582.831	2616	5	182
294.359	117.113	1562	5	191
290.323	1099.04	1599	5	197
279.983	757.304	1453	5	187
281.303	1026.94	1536	5	295
207.455	1683.45	99	5	364
262.388	200.036	1707	5	186
252.498	573.296	1843	5	171
251.17	961.989	1795	5	166
244.19	1576.26	1113	5	195
249.948	319.002	2096	5	179
250.913	1446.58	2986	5	196
240.462	1731.45	1453	5	192
232.192	792.942	500	5	188
263.026	511.103	1233	5	240
162.994	568.373	475	5	222
175.757	1209.71	1807	5	164
154.527	516.907	907	5	178
39.3075	1580.42	787	5	206
41.489	898.902	1495	5	207
31.1347	638.236	2501	5	202
31.6632	1184.23	2764	5	233
20.1311	1394.91	1503	5	230
14.882	1280	1102	5	213
15.3115	967.9	1817	5	214
59.4513	1077.81	1839	5	203
14.685	800.813	911	5	370
9.06831	716.592	688	5	415
2.95652	540.435	69	5	412
14.5801	443.638	1305	5	211
19.3203	175.134	996	5	210
13.7755	101.103	735	5	216
7.67411	52.1272	448	5	0
679.703	1514.05	407	5	51
2	741	45	5	437
53.1196	1472.31	1355	5	335
62.4828	348.396	1603	5	205
44.9934	1645.66	303	5	209
150.544	651.294	1547	5	225
137.266	1401.97	1024	5	177
133.128	1157.58	469	5	226
126.867	937.537	913	5	414
127.702	413.094	1137	5	229
126.996	1590.38	970	5	332
121.036	875.272	688	5	237
121.345	274.15	908	5	223
109.735	102.112	1587	5	232
106.475	1247.61	2104	5	199
98.8635	197.263	1817	5	227
95.1805	1320.26	1429	5	365
97.4223	828.946	1293	5	228
93.012	664.691	1248	5	219
92.358	547.731	1528	5	236
103.045	1747.13	2888	5	220
45.2393	230.996	514	5	201
312.24	1289.15	1056	5	190
303.289	636.772	329	5	374
179.425	1026.01	1467	5	218
324.157	863.683	1194	5	293
581.262	277.461	596	5	271
582.881	50.065	1093	5	266
582.521	1264.09	2075	5	259
588.132	1134.83	2008	5	273
570.571	520.522	1233	5	242
574.368	1017.39	873	5	267
548.058	1574.36	294	5	251
609.568	903.557	1151	5	279
543.547	980.472	159	5	276
550.146	1818.29	1152	5	269
552.443	860.233	2690	5	248
527.084	263	119	5	336
541.71	1339.91	1377	5	257
536.716	632.287	1014	5	255
523.052	1247.73	173	5	419
527.222	707.71	1647	5	247
565.033	419.217	2135	5	241
602.496	1716.06	821	5	260
598.954	932.459	109	5	438
608.826	1817.68	775	5	395
681.17	1725.56	2140	5	41
313.583	1742.9	1051	5	291
674.912	1814.36	1743	5	45
672.952	15.5026	1552	5	49
652.508	1405.99	124	5	55
672.557	1264.14	2542	5	264
658.427	762.785	861	5	56
656.443	670.8	1382	5	54
648.286	1548.46	961	5	272
650.507	481.947	1577	5	274
648.075	1374.46	1087	5	57
659.169	1042.57	2195	5	270
637.496	1183.85	653	5	158
647.147	252.275	1676	5	277
630.747	1497.09	1408	5	268
633.261	102.601	2759	5	263
603.077	295.577	130	5	339
515.622	1074.67	645	5	296
510.801	468.942	825	5	249
594.379	1606.08	1836	5	243
333.808	391.901	2007	5	185
384.186	908.591	1383	5	316
390.393	517.891	2348	5	314
378.736	774.707	1118	5	283
376.361	1592.88	1395	5	285
373.619	1218.16	1819	5	294
370.273	1020.52	1687	5	373
363.823	149.48	1126	5	288
380.505	1387.51	519	5	287
367.791	1143.39	1688	5	297
344.7	1781.29	210	5	302
331	686.5	90	5	282
333.366	212.669	489	5	292
335.319	275.045	1005	5	284
313	625	81	5	439
506.127	1607.54	725	5	254
332.83	1647.1	2183	5	289
354.095	33.3507	633	5	299
397.482	1741.94	1412	5	317
368.647	1510.09	1121	5	281
413.498	717.171	1432	5	311
495.622	1533.82	2112	5	305
479.317	1705.39	504	5	250
399.992	1282.26	1238	5	313
473.088	1402.28	968	5	301
475.153	1011.56	1989	5	246
470.953	62.352	2878	5	252
463.168	1300.47	1925	5	310
457.323	1170.74	1101	5	300
447.922	838.722	906	5	280
492.196	1217.07	2545	5	278
443.616	1833.91	815	5	253
424.799	1625.34	627	5	343
433.745	447.026	2033	5	309
421.986	1111.16	767	5	307
431.671	226.36	2532	5	306
414.573	4.65944	323	5	423
445.085	161.846	979	5	258
859.546	596.462	119	6	58
874.213	930.758	1747	6	12
869.937	825.553	1889	6	424
877.006	565.232	2623	6	3
863.159	117.614	1572	6	5
865.456	20.3407	1708	6	9
843	61	81	6	441
855.749	305.114	1016	6	381
840.236	1451.71	1335	6	70
857.396	497.347	1926	6	62
827.455	1219.55	99	6	347
858.536	646.68	2694	6	61
839.845	1271.41	1045	6	7
840.26	1347.58	1615	6	69
842.167	207.392	2271	6	13
860.545	1408.45	99	6	319
843.048	1069.75	523	6	318
893.427	1120.42	1722	6	10
975.479	737.353	1791	6	34
891.333	1589.83	1794	6	30
829.565	1179.37	1512	6	72
956.873	1472.91	1391	6	19
962.925	829.984	2128	6	79
941.699	1380	316	6	37
943.458	887.42	650	6	345
953.235	216.446	2621	6	27
941.971	959.667	1798	6	28
941.4	1824.72	2239	6	38
914.378	678.661	180	6	398
935.723	73.0362	2566	6	23
931.816	1210.04	1685	6	8
920.816	509.664	575	6	29
928.708	372.823	3428	6	4
912.249	278.304	1767	6	20
904.708	1676.09	2667	6	63
897.831	1465.52	1741	6	16
903.933	1322.86	2663	6	6
878	1838.69	392	6	31
830.302	448.965	1870	6	17
645.954	785.459	109	6	446
833.688	1739.3	2855	6	65
736.508	352.457	1835	6	48
[truncated: 21,805 more rows]

## Sheet: Suppl. Fig. 4
Suppl. Fig. 4A: Change in O2 concentration due to cell consumption				Suppl. Fig. 4B: O2 consumption per cell Vs. remaining O2 concentration
Time (s)	O2 (µM)	error O2 (µM)		O2 (µM)	O2 consumption Q (mole/cell/s) (most representative experiment)	error bar Q
48	193.85	19.385		149.99	4.09919e-17	8.19839e-18
49	193.73	19.373		149.87	4.09395e-17	8.1879e-18
50	193.63	19.363		149.7	4.10968e-17	8.21935e-18
51	193.48	19.348		149.58	4.13065e-17	8.26129e-18
52	193.33	19.333		149.44	4.14637e-17	8.29274e-18
53	193.19	19.319		149.35	4.14637e-17	8.29274e-18
54	193.03	19.303		149.19	4.13065e-17	8.26129e-18
55	192.88	19.288		149.05	4.15685e-17	8.31371e-18
56	192.68	19.268		148.9	4.17258e-17	8.34516e-18
57	192.53	19.253		148.77	4.20927e-17	8.41855e-18
58	192.36	19.236		148.61	4.21452e-17	8.42903e-18
59	192.18	19.218		148.45	4.225e-17	8.45e-18
60	192	19.2		148.33	4.19879e-17	8.39758e-18
61	191.8	19.18		148.18	4.19879e-17	8.39758e-18
62	191.64	19.164		148.03	4.17258e-17	8.34516e-18
63	191.52	19.152		147.83	4.20927e-17	8.41855e-18
64	191.4	19.14		147.66	4.21452e-17	8.42903e-18
65	191.24	19.124		147.47	4.27218e-17	8.54435e-18
66	191.05	19.105		147.33	4.27218e-17	8.54435e-18
67	190.88	19.088		147.22	4.28266e-17	8.56532e-18
68	190.73	19.073		147.09	4.26694e-17	8.53387e-18
69	190.58	19.058		146.94	4.24597e-17	8.49194e-18
70	190.41	19.041		146.79	4.25121e-17	8.50242e-18
71	190.3	19.03		146.7	4.19879e-17	8.39758e-18
72	190.15	19.015		146.57	4.20403e-17	8.40806e-18
73	190.07	19.007		146.39	4.21452e-17	8.42903e-18
74	189.92	18.992		146.23	4.27218e-17	8.54435e-18
75	189.81	18.981		146.1	4.31411e-17	8.62823e-18
76	189.62	18.962		145.99	4.3246e-17	8.64919e-18
77	189.52	18.952		145.87	4.3246e-17	8.64919e-18
78	189.42	18.942		145.78	4.25121e-17	8.50242e-18
79	189.36	18.936		145.68	4.20403e-17	8.40806e-18
80	189.2	18.92		145.57	4.19879e-17	8.39758e-18
81	189.05	18.905		145.51	4.19879e-17	8.39758e-18
82	188.87	18.887		145.39	4.20403e-17	8.40806e-18
83	188.75	18.875		145.31	4.17258e-17	8.34516e-18
84	188.61	18.861		145.17	4.17782e-17	8.35565e-18
85	188.51	18.851		145.06	4.17258e-17	8.34516e-18
86	188.35	18.835		144.93	4.1621e-17	8.32419e-18
87	188.25	18.825		144.81	4.1621e-17	8.32419e-18
88	188.09	18.809		144.71	4.15685e-17	8.31371e-18
89	188.01	18.801		144.54	4.19879e-17	8.39758e-18
90	187.91	18.791		144.4	4.225e-17	8.45e-18
91	187.85	18.785		144.27	4.24073e-17	8.48145e-18
92	187.77	18.777		144.19	4.20403e-17	8.40806e-18
93	187.71	18.771		144.06	4.18306e-17	8.36613e-18
94	187.61	18.761		143.92	4.16734e-17	8.33468e-18
95	187.47	18.747		143.79	4.17782e-17	8.35565e-18
96	187.34	18.734		143.66	4.17258e-17	8.34516e-18
97	187.25	18.725		143.54	4.17782e-17	8.35565e-18
98	187.19	18.719		143.4	4.18306e-17	8.36613e-18
99	187.05	18.705		143.29	4.17782e-17	8.35565e-18
100	186.91	18.691		143.16	4.1621e-17	8.32419e-18
101	186.76	18.676		143.07	4.13589e-17	8.27177e-18
102	186.62	18.662		143.01	4.07298e-17	8.14597e-18
103	186.52	18.652		142.93	4.04153e-17	8.08306e-18
104	186.38	18.638		142.77	4.05202e-17	8.10403e-18
105	186.26	18.626		142.58	4.10444e-17	8.20887e-18
106	186.11	18.611		142.44	4.1254e-17	8.25081e-18
107	186	18.6		142.29	4.15685e-17	8.31371e-18
108	185.85	18.585		142.19	4.17782e-17	8.35565e-18
109	185.72	18.572		142.03	4.23024e-17	8.46048e-18
110	185.59	18.559		141.9	4.24073e-17	8.48145e-18
111	185.51	18.551		141.75	4.25645e-17	8.5129e-18
112	185.39	18.539		141.65	4.21976e-17	8.43952e-18
113	185.28	18.528		141.5	4.23548e-17	8.47097e-18
114	185.18	18.518		141.39	4.21976e-17	8.43952e-18
115	185.12	18.512		141.25	4.24597e-17	8.49194e-18
116	185.03	18.503		141.16	4.20927e-17	8.41855e-18
117	184.91	18.491		141.04	4.19879e-17	8.39758e-18
118	184.77	18.477		140.94	4.17258e-17	8.34516e-18
119	184.56	18.456		140.8	4.17782e-17	8.35565e-18
120	184.37	18.437		140.66	4.16734e-17	8.33468e-18
121	184.19	18.419		140.46	4.18831e-17	8.37661e-18
122	184.07	18.407		140.33	4.19355e-17	8.3871e-18
123	183.95	18.395		140.21	4.17782e-17	8.35565e-18
124	183.81	18.381		140.11	4.15161e-17	8.30323e-18
125	183.65	18.365		139.97	4.12016e-17	8.24032e-18
126	183.47	18.347		139.8	4.12016e-17	8.24032e-18
127	183.32	18.332		139.68	4.08347e-17	8.16694e-18
128	183.18	18.318		139.54	4.08347e-17	8.16694e-18
129	183.03	18.303		139.41	4.09395e-17	8.1879e-18
130	182.88	18.288		139.26	4.10444e-17	8.20887e-18
131	182.76	18.276		139.16	4.07823e-17	8.15645e-18
132	182.68	18.268		139.06	4.05202e-17	8.10403e-18
133	182.59	18.259		138.93	4.07298e-17	8.14597e-18
134	182.5	18.25		138.78	4.08347e-17	8.16694e-18
135	182.4	18.24		138.62	4.07298e-17	8.14597e-18
136	182.33	18.233		138.49	4.05726e-17	8.11452e-18
137	182.23	18.223		138.34	4.06774e-17	8.13548e-18
138	182.15	18.215		138.24	4.0625e-17	8.125e-18
139	182.03	18.203		138.15	4.04677e-17	8.09355e-18
140	181.96	18.196		138.03	4.0625e-17	8.125e-18
141	181.85	18.185		137.9	4.07823e-17	8.15645e-18
142	181.81	18.181		137.78	4.08347e-17	8.16694e-18
143	181.68	18.168		137.7	4.09395e-17	8.1879e-18
144	181.57	18.157		137.6	4.08347e-17	8.16694e-18
145	181.37	18.137		137.49	4.09919e-17	8.19839e-18
146	181.24	18.124		137.36	4.09395e-17	8.1879e-18
147	181.06	18.106		137.24	4.09919e-17	8.19839e-18
148	180.98	18.098		137.1	4.10444e-17	8.20887e-18
149	180.87	18.087		136.98	4.10444e-17	8.20887e-18
150	180.76	18.076		136.85	4.12016e-17	8.24032e-18
151	180.6	18.06		136.72	4.09919e-17	8.19839e-18
152	180.43	18.043		136.6	4.08871e-17	8.17742e-18
153	180.35	18.035		136.5	4.07298e-17	8.14597e-18
154	180.25	18.025		136.4	4.08347e-17	8.16694e-18
155	180.19	18.019		136.26	4.08871e-17	8.17742e-18
156	180.03	18.003		136.09	4.10444e-17	8.20887e-18
157	179.88	17.988		135.94	4.11492e-17	8.22984e-18
158	179.68	17.968		135.83	4.10444e-17	8.20887e-18
159	179.54	17.954		135.74	4.08871e-17	8.17742e-18
160	179.37	17.937		135.65	4.0625e-17	8.125e-18
161	179.26	17.926		135.53	4.06774e-17	8.13548e-18
162	179.11	17.911		135.38	4.07823e-17	8.15645e-18
163	179.02	17.902		135.23	4.10968e-17	8.21935e-18
164	178.86	17.886		135.1	4.14637e-17	8.29274e-18
165	178.73	17.873		134.97	4.17258e-17	8.34516e-18
166	178.56	17.856		134.81	4.17258e-17	8.34516e-18
167	178.48	17.848		134.64	4.1621e-17	8.32419e-18
168	178.37	17.837		134.51	4.15685e-17	8.31371e-18
169	178.24	17.824		134.38	4.14637e-17	8.29274e-18
170	178.08	17.808		134.24	4.16734e-17	8.33468e-18
171	177.96	17.796		134.1	4.15685e-17	8.31371e-18
172	177.86	17.786		133.99	4.14637e-17	8.29274e-18
173	177.7	17.77		133.9	4.11492e-17	8.22984e-18
174	177.59	17.759		133.78	4.1254e-17	8.25081e-18
175	177.5	17.75		133.66	4.10968e-17	8.21935e-18
176	177.5	17.75		133.55	4.10968e-17	8.21935e-18
177	177.41	17.741		133.44	4.09395e-17	8.1879e-18
178	177.29	17.729		133.27	4.13589e-17	8.27177e-18
179	177.09	17.709		133.12	4.15161e-17	8.30323e-18
180	176.9	17.69		133.01	4.15685e-17	8.31371e-18
181	176.75	17.675		132.92	4.13065e-17	8.26129e-18
182	176.61	17.661		132.83	4.10444e-17	8.20887e-18
183	176.56	17.656		132.71	4.0625e-17	8.125e-18
184	176.49	17.649		132.59	4.05726e-17	8.11452e-18
185	176.35	17.635		132.43	4.07823e-17	8.15645e-18
186	176.21	17.621		132.3	4.09395e-17	8.1879e-18
187	176	17.6		132.17	4.08871e-17	8.17742e-18
188	175.89	17.589		132.05	4.0625e-17	8.125e-18
189	175.73	17.573		131.91	4.07298e-17	8.14597e-18
190	175.61	17.561		131.72	4.09919e-17	8.19839e-18
191	175.45	17.545		131.61	4.08871e-17	8.17742e-18
192	175.28	17.528		131.45	4.09395e-17	8.1879e-18
193	175.14	17.514		131.3	4.12016e-17	8.24032e-18
194	174.98	17.498		131.11	4.16734e-17	8.33468e-18
195	174.87	17.487		130.99	4.1621e-17	8.32419e-18
196	174.73	17.473		130.9	4.13065e-17	8.26129e-18
197	174.58	17.458		130.79	4.10444e-17	8.20887e-18
198	174.44	17.444		130.63	4.12016e-17	8.24032e-18
199	174.27	17.427		130.48	4.12016e-17	8.24032e-18
200	174.15	17.415		130.36	4.13065e-17	8.26129e-18
201	174.07	17.407		130.25	4.14113e-17	8.28226e-18
202	173.96	17.396		130.13	4.14113e-17	8.28226e-18
203	173.86	17.386		130.05	4.11492e-17	8.22984e-18
204	173.71	17.371		129.98	4.08871e-17	8.17742e-18
205	173.6	17.36		129.92	4.07823e-17	8.15645e-18
206	173.48	17.348		129.78	4.09919e-17	8.19839e-18
207	173.29	17.329		129.67	4.09919e-17	8.19839e-18
208	173.16	17.316		129.6	4.06774e-17	8.13548e-18
209	173.02	17.302		129.53	4.04153e-17	8.08306e-18
210	172.95	17.295		129.43	4.02056e-17	8.04113e-18
211	172.82	17.282		129.29	4.03105e-17	8.0621e-18
212	172.69	17.269		129.13	4.04677e-17	8.09355e-18
213	172.58	17.258		129.03	4.03105e-17	8.0621e-18
214	172.53	17.253		128.9	4.03629e-17	8.07258e-18
215	172.45	17.245		128.82	4.02581e-17	8.05161e-18
216	172.39	17.239		128.67	4.05202e-17	8.10403e-18
217	172.28	17.228		128.55	4.04153e-17	8.08306e-18
218	172.16	17.216		128.43	4.01532e-17	8.03065e-18
219	172.07	17.207		128.34	3.98387e-17	7.96774e-18
220	171.93	17.193		128.23	3.98387e-17	7.96774e-18
221	171.86	17.186		128.1	4.00484e-17	8.00968e-18
222	171.71	17.171		127.98	4.02056e-17	8.04113e-18
223	171.62	17.162		127.84	4.03105e-17	8.0621e-18
224	171.47	17.147		127.71	4.02056e-17	8.04113e-18
225	171.37	17.137		127.59	4.00484e-17	8.00968e-18
226	171.22	17.122		127.44	4.01532e-17	8.03065e-18
227	171.11	17.111		127.28	4.03105e-17	8.0621e-18
228	171.06	17.106		127.1	4.04153e-17	8.08306e-18
229	170.99	17.099		126.96	4.02581e-17	8.05161e-18
230	170.94	17.094		126.8	4.04153e-17	8.08306e-18
231	170.84	17.084		126.65	4.05202e-17	8.10403e-18
232	170.73	17.073		126.53	4.04153e-17	8.08306e-18
233	170.58	17.058		126.4	4.03629e-17	8.07258e-18
234	170.39	17.039		126.29	4.03629e-17	8.07258e-18
235	170.3	17.03		126.17	4.05202e-17	8.10403e-18
236	170.22	17.022		126.05	4.05202e-17	8.10403e-18
237	170.13	17.013		125.92	4.05726e-17	8.11452e-18
238	169.94	16.994		125.82	4.05202e-17	8.10403e-18
239	169.75	16.975		125.7	4.05726e-17	8.11452e-18
240	169.61	16.961		125.58	4.03105e-17	8.0621e-18
241	169.55	16.955		125.42	4.03629e-17	8.07258e-18
242	169.49	16.949		125.28	4.05202e-17	8.10403e-18
243	169.38	16.938		125.16	4.06774e-17	8.13548e-18
244	169.21	16.921		125.04	4.08347e-17	8.16694e-18
245	169.06	16.906		124.92	4.08347e-17	8.16694e-18
246	168.92	16.892		124.74	4.11492e-17	8.22984e-18
247	168.8	16.88		124.56	4.1254e-17	8.25081e-18
248	168.67	16.867		124.38	4.15161e-17	8.30323e-18
249	168.54	16.854		124.3	4.1254e-17	8.25081e-18
250	168.42	16.842		124.2	4.11492e-17	8.22984e-18
251	168.27	16.827		124.12	4.08347e-17	8.16694e-18
252	168.12	16.812		123.95	4.07298e-17	8.14597e-18
253	168.01	16.801		123.83	4.07823e-17	8.15645e-18
254	167.9	16.79		123.69	4.06774e-17	8.13548e-18
255	167.74	16.774		123.6	4.03629e-17	8.07258e-18
256	167.53	16.753		123.46	4.01008e-17	8.02016e-18
257	167.33	16.733		123.36	3.9996e-17	7.99919e-18
258	167.22	16.722		123.22	4.02581e-17	8.05161e-18
259	167.1	16.71		123.1	4.03105e-17	8.0621e-18
260	167.03	16.703		122.96	4.02056e-17	8.04113e-18
261	166.89	16.689		122.85	3.9996e-17	7.99919e-18
262	166.82	16.682		122.75	3.98911e-17	7.97823e-18
263	166.7	16.67		122.63	3.99435e-17	7.98871e-18
264	166.56	16.656		122.5	3.9996e-17	7.99919e-18
265	166.42	16.642		122.39	4.01532e-17	8.03065e-18
266	166.31	16.631		122.28	4.03629e-17	8.07258e-18
267	166.21	16.621		122.15	4.07298e-17	8.14597e-18
268	166.07	16.607		121.96	4.09919e-17	8.19839e-18
269	165.96	16.596		121.81	4.12016e-17	8.24032e-18
270	165.85	16.585		121.7	4.14113e-17	8.28226e-18
271	165.78	16.578		121.6	4.15685e-17	8.31371e-18
272	165.65	16.565		121.49	4.1621e-17	8.32419e-18
273	165.53	16.553		121.37	4.15161e-17	8.30323e-18
274	165.39	16.539		121.23	4.14113e-17	8.28226e-18
275	165.33	16.533		121.08	4.16734e-17	8.33468e-18
276	165.27	16.527		120.93	4.17782e-17	8.35565e-18
277	165.2	16.52		120.84	4.18306e-17	8.36613e-18
278	165.1	16.51		120.77	4.14113e-17	8.28226e-18
279	165.01	16.501		120.67	4.13065e-17	8.26129e-18
280	164.92	16.492		120.54	4.13589e-17	8.27177e-18
281	164.84	16.484		120.41	4.15685e-17	8.31371e-18
282	164.71	16.471		120.32	4.14637e-17	8.29274e-18
283	164.62	16.462		120.23	4.1254e-17	8.25081e-18
284	164.45	16.445		120.09	4.13589e-17	8.27177e-18
285	164.34	16.434		119.93	4.14637e-17	8.29274e-18
286	164.2	16.42		119.77	4.1621e-17	8.32419e-18
287	164.1	16.41		119.63	4.17258e-17	8.34516e-18
288	163.93	16.393		119.47	4.17782e-17	8.35565e-18
289	163.76	16.376		119.39	4.13589e-17	8.27177e-18
290	163.6	16.36		119.28	4.09919e-17	8.19839e-18
291	163.47	16.347		119.18	4.07823e-17	8.15645e-18
292	163.33	16.333		119.04	4.06774e-17	8.13548e-18
293	163.18	16.318		118.92	4.05202e-17	8.10403e-18
294	163.02	16.302		118.8	4.05202e-17	8.10403e-18
295	162.91	16.291		118.67	4.05202e-17	8.10403e-18
296	162.78	16.278		118.56	4.05202e-17	8.10403e-18
297	162.68	16.268		118.46	4.04153e-17	8.08306e-18
298	162.51	16.251		118.35	4.03629e-17	8.07258e-18
299	162.35	16.235		118.23	4.03105e-17	8.0621e-18
300	162.15	16.215		118.12	4.03629e-17	8.07258e-18
301	161.98	16.198		118.03	4.02056e-17	8.04113e-18
302	161.82	16.182		117.93	4.01008e-17	8.02016e-18
303	161.67	16.167		117.8	3.99435e-17	7.98871e-18
304	161.55	16.155		117.66	3.99435e-17	7.98871e-18
305	161.42	16.142		117.55	3.98911e-17	7.97823e-18
306	161.32	16.132		117.42	3.99435e-17	7.98871e-18
307	161.18	16.118		117.27	4.01008e-17	8.02016e-18
308	160.99	16.099		117.12	3.99435e-17	7.98871e-18
309	160.87	16.087		116.99	3.96815e-17	7.93629e-18
310	160.71	16.071		116.85	3.94718e-17	7.89435e-18
311	160.6	16.06		116.72	3.97339e-17	7.94677e-18
312	160.42	16.042		116.56	4.00484e-17	8.00968e-18
313	160.36	16.036		116.43	4.03105e-17	8.0621e-18
314	160.28	16.028		116.32	3.9996e-17	7.99919e-18
315	160.24	16.024		116.2	3.9996e-17	7.99919e-18
316	160.08	16.008		116.09	3.98387e-17	7.96774e-18
317	159.99	15.999		115.95	4.01008e-17	8.02016e-18
318	159.8	15.98		115.85	3.98911e-17	7.97823e-18
319	159.67	15.967		115.73	3.9996e-17	7.99919e-18
320	159.54	15.954		115.61	3.98911e-17	7.97823e-18
321	159.47	15.947		115.47	3.9996e-17	7.99919e-18
322	159.39	15.939		115.34	3.99435e-17	7.98871e-18
323	159.29	15.929		115.22	3.9996e-17	7.99919e-18
324	159.27	15.927		115.11	4.00484e-17	8.00968e-18
325	159.18	15.918		115.02	3.98911e-17	7.97823e-18
326	159.05	15.905		114.92	3.97339e-17	7.94677e-18
327	158.86	15.886		114.8	3.97863e-17	7.95726e-18
328	158.75	15.875		114.66	3.99435e-17	7.98871e-18
329	158.69	15.869		114.51	4.00484e-17	8.00968e-18
330	158.64	15.864		114.33	3.9996e-17	7.99919e-18
331	158.56	15.856		114.16	4.01008e-17	8.02016e-18
332	158.44	15.844		113.98	4.04677e-17	8.09355e-18
333	158.35	15.835		113.86	4.05726e-17	8.11452e-18
334	158.26	15.826		113.72	4.07298e-17	8.14597e-18
335	158.19	15.819		113.65	4.04677e-17	8.09355e-18
336	158.06	15.806		113.56	4.02056e-17	8.04113e-18
337	157.94	15.794		113.46	3.99435e-17	7.98871e-18
338	157.81	15.781		113.33	3.98387e-17	7.96774e-18
339	157.68	15.768		113.21	3.9996e-17	7.99919e-18
340	157.54	15.754		113.1	4.02056e-17	8.04113e-18
341	157.46	15.746		112.96	4.04153e-17	8.08306e-18
342	157.35	15.735		112.85	4.03105e-17	8.0621e-18
343	157.26	15.726		112.72	4.03105e-17	8.0621e-18
344	157.07	15.707		112.63	4.03105e-17	8.0621e-18
345	156.98	15.698		112.52	4.04153e-17	8.08306e-18
346	156.86	15.686		112.45	4.00484e-17	8.00968e-18
347	156.8	15.68		112.32	3.98911e-17	7.97823e-18
348	156.65	15.665		112.22	3.95766e-17	7.91532e-18
349	156.51	15.651		112.07	3.9629e-17	7.92581e-18
350	156.34	15.634		111.94	3.94718e-17	7.89435e-18
351	156.19	15.619		111.77	3.99435e-17	7.98871e-18
352	155.99	15.599		111.63	4.01008e-17	8.02016e-18
353	155.86	15.586		111.48	4.03629e-17	8.07258e-18
354	155.7	15.57		111.35	4.03105e-17	8.0621e-18
355	155.62	15.562		111.25	4.02056e-17	8.04113e-18
356	155.48	15.548		111.17	3.9996e-17	7.99919e-18
357	155.39	15.539		111.08	3.97863e-17	7.95726e-18
358	155.23	15.523		110.95	3.98911e-17	7.97823e-18
359	155.04	15.504		110.8	4.01532e-17	8.03065e-18
360	154.9	15.49		110.65	4.03629e-17	8.07258e-18
361	154.71	15.471		110.52	4.04153e-17	8.08306e-18
362	154.59	15.459		110.43	4.03105e-17	8.0621e-18
363	154.43	15.443		110.31	4.04677e-17	8.09355e-18
364	154.38	15.438		110.18	4.0625e-17	8.125e-18
365	154.33	15.433		110.01	4.08347e-17	8.16694e-18
366	154.24	15.424		109.87	4.08347e-17	8.16694e-18
367	154.12	15.412		109.75	4.08871e-17	8.17742e-18
368	153.89	15.389		109.64	4.07823e-17	8.15645e-18
369	153.7	15.37		109.53	4.05726e-17	8.11452e-18
370	153.58	15.358		109.41	4.04153e-17	8.08306e-18
371	153.52	15.352		109.28	4.04153e-17	8.08306e-18
372	153.41	15.341		109.13	4.04677e-17	8.09355e-18
373	153.27	15.327		109	4.04677e-17	8.09355e-18
374	153.14	15.314		108.85	4.04153e-17	8.08306e-18
375	153.02	15.302		108.74	4.03105e-17	8.0621e-18
376	152.87	15.287		108.61	4.04153e-17	8.08306e-18
377	152.75	15.275		108.45	4.0625e-17	8.125e-18
378	152.64	15.264		108.3	4.08347e-17	8.16694e-18
379	152.55	15.255		108.15	4.08871e-17	8.17742e-18
380	152.46	15.246		108.01	4.10968e-17	8.21935e-18
381	152.36	15.236		107.86	4.1254e-17	8.25081e-18
382	152.21	15.221		107.75	4.12016e-17	8.24032e-18
383	152.04	15.204		107.65	4.09919e-17	8.19839e-18
384	151.87	15.187		107.57	4.07298e-17	8.14597e-18
385	151.76	15.176		107.44	4.07823e-17	8.15645e-18
386	151.62	15.162		107.33	4.07823e-17	8.15645e-18
387	151.51	15.151		107.17	4.11492e-17	8.22984e-18
388	151.38	15.138		107.02	4.14113e-17	8.28226e-18
389	151.26	15.126		106.86	4.1621e-17	8.32419e-18
390	151.1	15.11		106.74	4.15161e-17	8.30323e-18
391	150.96	15.096		106.59	4.15161e-17	8.30323e-18
392	150.78	15.078		106.47	4.12016e-17	8.24032e-18
393	150.64	15.064		106.34	4.09919e-17	8.19839e-18
394	150.5	15.05		106.24	4.05726e-17	8.11452e-18
395	150.41	15.041		106.1	4.06774e-17	8.13548e-18
396	150.31	15.031		105.94	4.07823e-17	8.15645e-18
397	150.22	15.022		105.76	4.13589e-17	8.27177e-18
398	150.16	15.016		105.63	4.15685e-17	8.31371e-18
399	150.1	15.01		105.49	4.17782e-17	8.35565e-18
400	149.99	14.999		105.38	4.16734e-17	8.33468e-18
401	149.87	14.987		105.23	4.18306e-17	8.36613e-18
402	149.7	14.97		105.08	4.20403e-17	8.40806e-18
403	149.58	14.958		104.91	4.21976e-17	8.43952e-18
404	149.44	14.944		104.76	4.24073e-17	8.48145e-18
405	149.35	14.935		104.64	4.23548e-17	8.47097e-18
406	149.19	14.919		104.52	4.25121e-17	8.50242e-18
407	149.05	14.905		104.4	4.25645e-17	8.5129e-18
408	148.9	14.89		104.27	4.2879e-17	8.57581e-18
409	148.77	14.877		104.15	4.28266e-17	8.56532e-18
410	148.61	14.861		103.99	4.31411e-17	8.62823e-18
411	148.45	14.845		103.81	4.32984e-17	8.65968e-18
412	148.33	14.833		103.65	4.34556e-17	8.69113e-18
413	148.18	14.818		103.54	4.31411e-17	8.62823e-18
414	148.03	14.803		103.44	4.29315e-17	8.58629e-18
415	147.83	14.783		103.36	4.25645e-17	8.5129e-18
416	147.66	14.766		103.21	4.26694e-17	8.53387e-18
417	147.47	14.747		103.05	4.29839e-17	8.59677e-18
418	147.33	14.733		102.92	4.3246e-17	8.64919e-18
419	147.22	14.722		102.8	4.34032e-17	8.68065e-18
420	147.09	14.709		102.67	4.34032e-17	8.68065e-18
421	146.94	14.694		102.54	4.32984e-17	8.65968e-18
422	146.79	14.679		102.43	4.30887e-17	8.61774e-18
423	146.7	14.67		102.35	4.28266e-17	8.56532e-18
424	146.57	14.657		102.23	4.29839e-17	8.59677e-18
425	146.39	14.639		102.08	4.31411e-17	8.62823e-18
426	146.23	14.623		101.91	4.33508e-17	8.67016e-18
427	146.1	14.61		101.76	4.3246e-17	8.64919e-18
428	145.99	14.599		101.63	4.31935e-17	8.63871e-18
429	145.87	14.587		101.5	4.3246e-17	8.64919e-18
430	145.78	14.578		101.38	4.32984e-17	8.65968e-18
431	145.68	14.568		101.25	4.34032e-17	8.68065e-18
432	145.57	14.557		101.11	4.35081e-17	8.70161e-18
433	145.51	14.551		100.97	4.35605e-17	8.7121e-18
434	145.39	14.539		100.82	4.35605e-17	8.7121e-18
435	145.31	14.531		100.71	4.34556e-17	8.69113e-18
436	145.17	14.517		100.61	4.31935e-17	8.63871e-18
437	145.06	14.506		100.52	4.30887e-17	8.61774e-18
438	144.93	14.493		100.42	4.29315e-17	8.58629e-18
439	144.81	14.481		100.31	4.26694e-17	8.53387e-18
440	144.71	14.471		100.17	4.26169e-17	8.52339e-18
441	144.54	14.454		100.01	4.26694e-17	8.53387e-18
442	144.4	14.44		99.86	4.27218e-17	8.54435e-18
443	144.27	14.427		99.723	4.26536e-17	8.53073e-18
444	144.19	14.419		99.609	4.26746e-17	8.53492e-18
445	144.06	14.406		99.498	4.27323e-17	8.54645e-18
446	143.92	14.392		99.379	4.29367e-17	8.58734e-18
447	143.79	14.379		99.265	4.28528e-17	8.57056e-18
448	143.66	14.366		99.119	4.30415e-17	8.60831e-18
449	143.54	14.354		98.993	4.28633e-17	8.57266e-18
450	143.4	14.34		98.852	4.28161e-17	8.56323e-18
451	143.29	14.329		98.747	4.25278e-17	8.50556e-18
452	143.16	14.316		98.604	4.26484e-17	8.52968e-18
453	143.07	14.307		98.445	4.26956e-17	8.53911e-18
454	143.01	14.301		98.298	4.28371e-17	8.56742e-18
455	142.93	14.293		98.179	4.27794e-17	8.55589e-18
456	142.77	14.277		98.064	4.28581e-17	8.57161e-18
457	142.58	14.258		97.95	4.27218e-17	8.54435e-18
458	142.44	14.244		97.84	4.24597e-17	8.49194e-18
459	142.29	14.229		97.695	4.22762e-17	8.45524e-18
460	142.19	14.219		97.553	4.23391e-17	8.46782e-18
461	142.03	14.203		97.396	4.24282e-17	8.48565e-18
462	141.9	14.19		97.267	4.25278e-17	8.50556e-18
463	141.75	14.175		97.129	4.24649e-17	8.49298e-18
464	141.65	14.165		97.011	4.22972e-17	8.45944e-18
465	141.5	14.15		96.899	4.19931e-17	8.39863e-18
466	141.39	14.139		96.76	4.19355e-17	8.3871e-18
467	141.25	14.125		96.612	4.20823e-17	8.41645e-18
468	141.16	14.116		96.489	4.2098e-17	8.4196e-18
469	141.04	14.104		96.36	4.21452e-17	8.42903e-18
470	140.94	14.094		96.237	4.21085e-17	8.42169e-18
471	140.8	14.08		96.098	4.22081e-17	8.44161e-18
472	140.66	14.066		95.937	4.22133e-17	8.44266e-18
473	140.46	14.046		95.798	4.19984e-17	8.39968e-18
474	140.33	14.033		95.671	4.18254e-17	8.36508e-18
475	140.21	14.021		95.589	4.16786e-17	8.33573e-18
476	140.11	14.011		95.489	4.16786e-17	8.33573e-18
477	139.97	13.997		95.346	4.20089e-17	8.40177e-18
478	139.8	13.98		95.23	4.18306e-17	8.36613e-18
479	139.68	13.968		95.1	4.16734e-17	8.33468e-18
480	139.54	13.954		95.002	4.15056e-17	8.30113e-18
481	139.41	13.941		94.85	4.16734e-17	8.33468e-18
482	139.26	13.926		94.74	4.15685e-17	8.31371e-18
483	139.16	13.916		94.609	4.15738e-17	8.31476e-18
484	139.06	13.906		94.473	4.17101e-17	8.34202e-18
485	138.93	13.893		94.295	4.22238e-17	8.44476e-18
486	138.78	13.878		94.152	4.23444e-17	8.46887e-18
487	138.62	13.862		94.031	4.21923e-17	8.43847e-18
488	138.49	13.849		93.91	4.19355e-17	8.3871e-18
489	138.34	13.834		93.82	4.1621e-17	8.32419e-18
490	138.24	13.824		93.723	4.1448e-17	8.2896e-18
491	138.15	13.815		93.658	4.11073e-17	8.22145e-18
492	138.03	13.803		93.543	4.1081e-17	8.21621e-18
493	137.9	13.79		93.453	4.08714e-17	8.17427e-18
494	137.78	13.778		93.344	4.07089e-17	8.14177e-18
495	137.7	13.77		93.215	4.06512e-17	8.13024e-18
496	137.6	13.76		93.103	4.0452e-17	8.0904e-18
497	137.49	13.749		92.974	4.05516e-17	8.11032e-18
498	137.36	13.736		92.868	4.05831e-17	8.11661e-18
499	137.24	13.724		92.704	4.0971e-17	8.19419e-18
500	137.1	13.71		92.545	4.12802e-17	8.25605e-18
501	136.98	13.698		92.367	4.16367e-17	8.32734e-18
502	136.85	13.685		92.245	4.15423e-17	8.30847e-18
503	136.72	13.672		92.102	4.14532e-17	8.29065e-18
504	136.6	13.66		92.01	4.11492e-17	8.22984e-18
505	136.5	13.65		91.853	4.1254e-17	8.25081e-18
506	136.4	13.64		91.71	4.1406e-17	8.28121e-18
507	136.26	13.626		91.535	4.17415e-17	8.34831e-18
508	136.09	13.609		91.424	4.16996e-17	8.33992e-18
509	135.94	13.594		91.311	4.16944e-17	8.33887e-18
510	135.83	13.583		91.19	4.15633e-17	8.31266e-18
511	135.74	13.574		91.058	4.15948e-17	8.31895e-18
512	135.65	13.565		90.936	4.14952e-17	8.29903e-18
513	135.53	13.553		90.828	4.15109e-17	8.30218e-18
514	135.38	13.538		90.703	4.14165e-17	8.28331e-18
515	135.23	13.523		90.562	4.13222e-17	8.26444e-18
516	135.1	13.51		90.442	4.11806e-17	8.23613e-18
517	134.97	13.497		90.325	4.11702e-17	8.23403e-18
518	134.81	13.481		90.225	4.10915e-17	8.21831e-18
519	134.64	13.464		90.093	4.11859e-17	8.23718e-18
520	134.51	13.451		89.987	4.11649e-17	8.23298e-18
521	134.38	13.438		89.855	4.10968e-17	8.21935e-18
522	134.24	13.424		89.731	4.10024e-17	8.20048e-18
523	134.1	13.41		89.586	4.09395e-17	8.1879e-18
524	133.99	13.399		89.453	4.09605e-17	8.1921e-18
525	133.9	13.39		89.336	4.08504e-17	8.17008e-18
526	133.78	13.378		89.213	4.08766e-17	8.17532e-18
527	133.66	13.366		89.102	4.08714e-17	8.17427e-18
528	133.55	13.355		88.973	4.0819e-17	8.16379e-18
529	133.44	13.344		88.837	4.0756e-17	8.15121e-18
530	133.27	13.327		88.693	4.08661e-17	8.17323e-18
531	133.12	13.312		88.57	4.08347e-17	8.16694e-18
532	133.01	13.301		88.44	4.08714e-17	8.17427e-18
533	132.92	13.292		88.347	4.06302e-17	8.12605e-18
534	132.83	13.283		88.248	4.03052e-17	8.06105e-18
535	132.71	13.271		88.125	4.02214e-17	8.04427e-18
536	132.59	13.259		87.946	4.0494e-17	8.09879e-18
537	132.43	13.243		87.764	4.10181e-17	8.20363e-18
538	132.3	13.23		87.634	4.11754e-17	8.23508e-18
539	132.17	13.217		87.544	4.08976e-17	8.17952e-18
540	132.05	13.205		87.443	4.0819e-17	8.16379e-18
541	131.91	13.191		87.292	4.0929e-17	8.18581e-18
542	131.72	13.172		87.149	4.11649e-17	8.23298e-18
543	131.61	13.161		87.023	4.10286e-17	8.20573e-18
544	131.45	13.145		86.912	4.10339e-17	8.20677e-18
545	131.3	13.13		86.802	4.09238e-17	8.18476e-18
546	131.11	13.111		86.674	4.08819e-17	8.17637e-18
547	130.99	13.099		86.537	4.06669e-17	8.13339e-18
548	130.9	13.09		86.398	4.0646e-17	8.12919e-18
549	130.79	13.079		86.297	4.05411e-17	8.10823e-18
550	130.63	13.063		86.201	4.04101e-17	8.08202e-18
551	130.48	13.048		86.073	4.06093e-17	8.12185e-18
552	130.36	13.036		85.943	4.07823e-17	8.15645e-18
553	130.25	13.025		85.813	4.1123e-17	8.2246e-18
554	130.13	13.013		85.724	4.09867e-17	8.19734e-18
555	130.05	13.005		85.591	4.12121e-17	8.24242e-18
556	129.98	12.998		85.492	4.11597e-17	8.23194e-18
557	129.92	12.992		85.362	4.11649e-17	8.23298e-18
558	129.78	12.978		85.267	4.10758e-17	8.21516e-18
559	129.67	12.967		85.139	4.10706e-17	8.21411e-18
560	129.6	12.96		85.013	4.11754e-17	8.23508e-18
561	129.53	12.953		84.876	4.10339e-17	8.20677e-18
562	129.43	12.943		84.752	4.08504e-17	8.17008e-18
563	129.29	12.929		84.646	4.0473e-17	8.0946e-18
564	129.13	12.913		84.53	4.04415e-17	8.08831e-18
565	129.03	12.903		84.41	4.0321e-17	8.06419e-18
566	128.9	12.89		84.284	4.04992e-17	8.09984e-18
567	128.82	12.882		84.17	4.02738e-17	8.05476e-18
568	128.67	12.867		84.056	4.01218e-17	8.02435e-18
569	128.55	12.855		83.926	3.98859e-17	7.97718e-18
570	128.43	12.843		83.799	3.99698e-17	7.99395e-18
571	128.34	12.834		83.674	4.00327e-17	8.00653e-18
572	128.23	12.823		83.583	3.98754e-17	7.97508e-18
573	128.1	12.81		83.46	3.98282e-17	7.96565e-18
574	127.98	12.798		83.356	3.97339e-17	7.94677e-18
575	127.84	12.784		83.22	3.98806e-17	7.97613e-18
576	127.71	12.771		83.104	3.98335e-17	7.96669e-18
577	127.59	12.759		82.977	3.97601e-17	7.95202e-18
578	127.44	12.744		82.859	3.97496e-17	7.94992e-18
579	127.28	12.728		82.722	3.98544e-17	7.97089e-18
580	127.1	12.71		82.566	4.0148e-17	8.0296e-18
581	126.96	12.696		82.416	4.02423e-17	8.04847e-18
582	126.8	12.68		82.297	4.03105e-17	8.0621e-18
583	126.65	12.665		82.174	4.02633e-17	8.05266e-18
584	126.53	12.653		82.057	4.02266e-17	8.04532e-18
585	126.4	12.64		81.91	4.02371e-17	8.04742e-18
586	126.29	12.629		81.787	4.01847e-17	8.03694e-18
587	126.17	12.617		81.629	4.03996e-17	8.07992e-18
588	126.05	12.605		81.477	4.05516e-17	8.11032e-18
589	125.92	12.592		81.324	4.07718e-17	8.15435e-18
590	125.82	12.582		81.205	4.07194e-17	8.14387e-18
591	125.7	12.57		81.098	4.05673e-17	8.11347e-18
592	125.58	12.558		80.986	4.03996e-17	8.07992e-18
593	125.42	12.542		80.867	4.03786e-17	8.07573e-18
594	125.28	12.528		80.765	4.02319e-17	8.04637e-18
595	125.16	12.516		80.635	4.04258e-17	8.08516e-18
596	125.04	12.504		80.476	4.07403e-17	8.14806e-18
597	124.92	12.492		80.318	4.09238e-17	8.18476e-18
598	124.74	12.474		80.185	4.06827e-17	8.13653e-18
599	124.56	12.456		80.064	4.03629e-17	8.07258e-18
600	124.38	12.438		79.942	4.0321e-17	8.06419e-18
601	124.3	12.43		79.818	4.04992e-17	8.09984e-18
602	124.2	12.42		79.721	4.04782e-17	8.09565e-18
603	124.12	12.412		79.591	4.03681e-17	8.07363e-18
604	123.95	12.395		79.451	4.03524e-17	8.07048e-18
605	123.83	12.383		79.308	4.04415e-17	8.08831e-18
606	123.69	12.369		79.185	4.05044e-17	8.10089e-18
607	123.6	12.36		79.059	4.05883e-17	8.11766e-18
608	123.46	12.346		78.922	4.06355e-17	8.1271e-18
609	123.36	12.336		78.782	4.06512e-17	8.13024e-18
610	123.22	12.322		78.666	4.05306e-17	8.10613e-18
611	123.1	12.31		78.529	4.07194e-17	8.14387e-18
612	122.96	12.296		78.411	4.08347e-17	8.16694e-18
613	122.85	12.285		78.297	4.07613e-17	8.15226e-18
614	122.75	12.275		78.204	4.05673e-17	8.11347e-18
615	122.63	12.263		78.081	4.05306e-17	8.10613e-18
616	122.5	12.25		77.957	4.07141e-17	8.14282e-18
617	122.39	12.239		77.823	4.07194e-17	8.14387e-18
618	122.28	12.228		77.722	4.07298e-17	8.14597e-18
619	122.15	12.215		77.598	4.06984e-17	8.13968e-18
620	121.96	12.196		77.487	4.07823e-17	8.15645e-18
621	121.81	12.181		77.35	4.08294e-17	8.16589e-18
622	121.7	12.17		77.242	4.07351e-17	8.14702e-18
623	121.6	12.16		77.117	4.06722e-17	8.13444e-18
624	121.49	12.149		76.982	4.07298e-17	8.14597e-18
625	121.37	12.137		76.841	4.09133e-17	8.18266e-18
626	121.23	12.123		76.682	4.11387e-17	8.22774e-18
627	121.08	12.108		76.547	4.12173e-17	8.24347e-18
628	120.93	12.093		76.379	4.14375e-17	8.2875e-18
629	120.84	12.084		76.225	4.16472e-17	8.32944e-18
630	120.77	12.077		76.022	4.21137e-17	8.42274e-18
631	120.67	12.067		75.9	4.20718e-17	8.41435e-18
632	120.54	12.054		75.795	4.19565e-17	8.39129e-18
633	120.41	12.041		75.73	4.16419e-17	8.32839e-18
634	120.32	12.032		75.64	4.16367e-17	8.32734e-18
635	120.23	12.023		75.54	4.15161e-17	8.30323e-18
636	120.09	12.009		75.426	4.15685e-17	8.31371e-18
637	119.93	11.993		75.284	4.16e-17	8.32e-18
638	119.77	11.977		75.179	4.15423e-17	8.30847e-18
639	119.63	11.963		75.076	4.14165e-17	8.28331e-18
640	119.47	11.947		74.959	4.14113e-17	8.28226e-18
641	119.39	11.939		74.836	4.13379e-17	8.26758e-18
642	119.28	11.928		74.715	4.11544e-17	8.23089e-18
643	119.18	11.918		74.61	4.09185e-17	8.18371e-18
644	119.04	11.904		74.486	4.09448e-17	8.18895e-18
645	118.92	11.892		74.381	4.08504e-17	8.17008e-18
646	118.8	11.88		74.272	4.08085e-17	8.16169e-18
647	118.67	11.867		74.15	4.06774e-17	8.13548e-18
648	118.56	11.856		74.011	4.07613e-17	8.15226e-18
649	118.46	11.846		73.867	4.06879e-17	8.13758e-18
650	118.35	11.835		73.758	4.04625e-17	8.0925e-18
651	118.23	11.823		73.64	4.0279e-17	8.05581e-18
652	118.12	11.812		73.508	4.03472e-17	8.06944e-18
653	118.03	11.803		73.373	4.0494e-17	8.09879e-18
654	117.93	11.793		73.234	4.06355e-17	8.1271e-18
655	117.8	11.78		73.136	4.05254e-17	8.10508e-18
656	117.66	11.766		73.012	4.06407e-17	8.12815e-18
657	117.55	11.755		72.919	4.04468e-17	8.08935e-18
658	117.42	11.742		72.783	4.03262e-17	8.06524e-18
659	117.27	11.727		72.666	4.01113e-17	8.02226e-18
660	117.12	11.712		72.526	4.0148e-17	8.0296e-18
661	116.99	11.699		72.397	4.01899e-17	8.03798e-18
662	116.85	11.685		72.274	4.01952e-17	8.03903e-18
663	116.72	11.672		72.177	4.00536e-17	8.01073e-18
664	116.56	11.656		72.104	3.99278e-17	7.98556e-18
665	116.43	11.643		72.012	3.97286e-17	7.94573e-18
666	116.32	11.632		71.904	3.95609e-17	7.91218e-18
667	116.2	11.62		71.766	3.95347e-17	7.90694e-18
668	116.09	11.609		71.604	3.97391e-17	7.94782e-18
669	115.95	11.595		71.461	3.98282e-17	7.96565e-18
670	115.85	11.585		71.347	3.97077e-17	7.94153e-18
671	115.73	11.573		71.248	3.94927e-17	7.89855e-18
672	115.61	11.561		71.145	3.94246e-17	7.88492e-18
673	115.47	11.547		71.02	3.93617e-17	7.87234e-18
674	115.34	11.534		70.896	3.93931e-17	7.87863e-18
675	115.22	11.522		70.75	3.95609e-17	7.91218e-18
676	115.11	11.511		70.585	3.99383e-17	7.98766e-18
677	115.02	11.502		70.419	4.01637e-17	8.03274e-18
678	114.92	11.492		70.252	4.03891e-17	8.07782e-18
679	114.8	11.48		70.111	4.04258e-17	8.08516e-18
680	114.66	11.466		69.989	4.05359e-17	8.10718e-18
681	114.51	11.451		69.88	4.04573e-17	8.09145e-18
682	114.33	11.433		69.752	4.05464e-17	8.10927e-18
683	114.16	11.416		69.624	4.04992e-17	8.09984e-18
684	113.98	11.398		69.488	4.0646e-17	8.12919e-18
685	113.86	11.386		69.373	4.05935e-17	8.11871e-18
686	113.72	11.372		69.228	4.0646e-17	8.12919e-18
687	113.65	11.365		69.111	4.05202e-17	8.10403e-18
688	113.56	11.356		68.979	4.03786e-17	8.07573e-18
689	113.46	11.346		68.885	4.01637e-17	8.03274e-18
690	113.33	11.333		68.75	3.99907e-17	7.99815e-18
691	113.21	11.321		68.641	3.97548e-17	7.95097e-18
692	113.1	11.31		68.489	3.94875e-17	7.8975e-18
693	112.96	11.296		68.343	3.96133e-17	7.92266e-18
694	112.85	11.285		68.179	3.99226e-17	7.98452e-18
695	112.72	11.272		68.033	4.03472e-17	8.06944e-18
696	112.63	11.263		67.881	4.06722e-17	8.13444e-18
697	112.52	11.252		67.748	4.08452e-17	8.16903e-18
698	112.45	11.245		67.628	4.08766e-17	8.17532e-18
699	112.32	11.232		67.525	4.06722e-17	8.13444e-18
700	112.22	11.222		67.404	4.0756e-17	8.15121e-18
701	112.07	11.207		67.276	4.08871e-17	8.17742e-18
702	111.94	11.194		67.122	4.1081e-17	8.21621e-18
703	111.77	11.177		66.99	4.11282e-17	8.22565e-18
704	111.63	11.163		66.862	4.11649e-17	8.23298e-18
705	111.48	11.148		66.774	4.10758e-17	8.21516e-18
706	111.35	11.135		66.642	4.11177e-17	8.22355e-18
707	111.25	11.125		66.531	4.11492e-17	8.22984e-18
708	111.17	11.117		66.407	4.12278e-17	8.24556e-18
709	111.08	11.108		66.313	4.1081e-17	8.21621e-18
710	110.95	11.095		66.205	4.09185e-17	8.18371e-18
711	110.8	11.08		66.098	4.07246e-17	8.14492e-18
712	110.65	11.065		65.984	4.07508e-17	8.15016e-18
713	110.52	11.052		65.856	4.08032e-17	8.16065e-18
714	110.43	11.043		65.721	4.0819e-17	8.16379e-18
715	110.31	11.031		65.588	4.08085e-17	8.16169e-18
716	110.18	11.018		65.454	4.07823e-17	8.15645e-18
717	110.01	11.001		65.314	4.10024e-17	8.20048e-18
718	109.87	10.987		65.205	4.09238e-17	8.18476e-18
719	109.75	10.975		65.068	4.11544e-17	8.23089e-18
720	109.64	10.964		64.957	4.10234e-17	8.20468e-18
721	109.53	10.953		64.82	4.11282e-17	8.22565e-18
722	109.41	10.941		64.709	4.09762e-17	8.19524e-18
723	109.28	10.928		64.59	4.09238e-17	8.18476e-18
724	109.13	10.913		64.465	4.09343e-17	8.18685e-18
725	109	10.9		64.362	4.09657e-17	8.19315e-18
726	108.85	10.885		64.23	4.1275e-17	8.255e-18
727	108.74	10.874		64.115	4.13956e-17	8.27911e-18
728	108.61	10.861		63.973	4.15738e-17	8.31476e-18
729	108.45	10.845		63.85	4.14952e-17	8.29903e-18
730	108.3	10.83		63.708	4.13903e-17	8.27806e-18
731	108.15	10.815		63.566	4.13851e-17	8.27702e-18
732	108.01	10.801		63.426	4.15214e-17	8.30427e-18
733	107.86	10.786		63.295	4.16891e-17	8.33782e-18
734	107.75	10.775		63.154	4.18883e-17	8.37766e-18
735	107.65	10.765		63.025	4.19093e-17	8.38185e-18
736	107.57	10.757		62.883	4.20036e-17	8.40073e-18
737	107.44	10.744		62.74	4.19879e-17	8.39758e-18
738	107.33	10.733		62.591	4.1904e-17	8.38081e-18
739	107.17	10.717		62.456	4.17415e-17	8.34831e-18
740	107.02	10.702		62.339	4.14794e-17	8.29589e-18
741	106.86	10.686		62.208	4.1427e-17	8.2854e-18
742	106.74	10.674		62.059	4.15685e-17	8.31371e-18
743	106.59	10.659		61.898	4.18411e-17	8.36823e-18
744	106.47	10.647		61.76	4.18935e-17	8.37871e-18
745	106.34	10.634		61.631	4.18988e-17	8.37976e-18
746	106.24	10.624		61.534	4.16944e-17	8.33887e-18
747	106.1	10.61		61.418	4.16996e-17	8.33992e-18
748	105.94	10.594		61.316	4.14742e-17	8.29484e-18
749	105.76	10.576		61.199	4.14742e-17	8.29484e-18
750	105.63	10.563		61.08	4.1406e-17	8.28121e-18
751	105.49	10.549		60.952	4.15843e-17	8.31685e-18
752	105.38	10.538		60.831	4.15109e-17	8.30218e-18
753	105.23	10.523		60.696	4.16472e-17	8.32944e-18
754	105.08	10.508		60.579	4.14637e-17	8.29274e-18
755	104.91	10.491		60.431	4.14742e-17	8.29484e-18
756	104.76	10.476		60.315	4.12226e-17	8.24452e-18
757	104.64	10.464		60.18	4.11649e-17	8.23298e-18
758	104.52	10.452		60.062	4.09867e-17	8.19734e-18
759	104.4	10.44		59.907	4.1102e-17	8.2204e-18
760	104.27	10.427		59.782	4.11282e-17	8.22565e-18
761	104.15	10.415		59.66	4.12278e-17	8.24556e-18
762	103.99	10.399		59.568	4.10758e-17	8.21516e-18
763	103.81	10.381		59.43	4.11282e-17	8.22565e-18
764	103.65	10.365		59.312	4.09395e-17	8.1879e-18
765	103.54	10.354		59.195	4.08609e-17	8.17218e-18
766	103.44	10.344		59.078	4.08032e-17	8.16065e-18
767	103.36	10.336		58.961	4.09552e-17	8.19105e-18
768	103.21	10.321		58.826	4.0971e-17	8.19419e-18
769	103.05	10.305		58.691	4.10968e-17	8.21935e-18
770	102.92	10.292		58.515	4.13694e-17	8.27387e-18
771	102.8	10.28		58.351	4.17363e-17	8.34726e-18
772	102.67	10.267		58.201	4.19565e-17	8.39129e-18
773	102.54	10.254		58.081	4.20246e-17	8.40492e-18
774	102.43	10.243		57.962	4.20508e-17	8.41016e-18
775	102.35	10.235		57.832	4.20613e-17	8.41226e-18
776	102.23	10.223		57.684	4.21294e-17	8.42589e-18
777	102.08	10.208		57.53	4.22395e-17	8.4479e-18
778	101.91	10.191		57.406	4.21871e-17	8.43742e-18
779	101.76	10.176		57.276	4.21347e-17	8.42694e-18
780	101.63	10.163		57.144	4.22552e-17	8.45105e-18
781	101.5	10.15		57.004	4.2271e-17	8.45419e-18
782	101.38	10.138		56.883	4.23234e-17	8.46468e-18
783	101.25	10.125		56.78	4.21452e-17	8.42903e-18
784	101.11	10.111		56.664	4.21714e-17	8.43427e-18
785	100.97	10.097		56.535	4.22238e-17	8.44476e-18
786	100.82	10.082		56.396	4.22972e-17	8.45944e-18
787	100.71	10.071		56.276	4.23863e-17	8.47726e-18
788	100.61	10.061		56.159	4.23077e-17	8.46153e-18
789	100.52	10.052		56.056	4.22448e-17	8.44895e-18
790	100.42	10.042		55.938	4.2119e-17	8.42379e-18
791	100.31	10.031		55.825	4.20665e-17	8.41331e-18
792	100.17	10.017		55.693	4.20141e-17	8.40282e-18
793	100.01	10.001		55.559	4.19722e-17	8.39444e-18
794	99.86	9.986		55.426	4.19355e-17	8.3871e-18
795	99.723	9.9723		55.308	4.18673e-17	8.37347e-18
796	99.609	9.9609		55.187	4.17625e-17	8.3525e-18
797	99.498	9.9498		55.076	4.16681e-17	8.33363e-18
798	99.379	9.9379		54.969	4.14847e-17	8.29694e-18
799	99.265	9.9265		54.834	4.14427e-17	8.28855e-18
800	99.119	9.9119		54.662	4.15633e-17	8.31266e-18
801	98.993	9.8993		54.499	4.17101e-17	8.34202e-18
802	98.852	9.8852		54.371	4.17677e-17	8.35355e-18
803	98.747	9.8747		54.254	4.16944e-17	8.33887e-18
804	98.604	9.8604		54.114	4.16472e-17	8.32944e-18
805	98.445	9.8445		53.957	4.16262e-17	8.32524e-18
806	98.298	9.8298		53.826	4.15895e-17	8.3179e-18
807	98.179	9.8179		53.692	4.16157e-17	8.32315e-18
808	98.064	9.8064		53.563	4.17835e-17	8.35669e-18
809	97.95	9.795		53.418	4.19355e-17	8.3871e-18
810	97.84	9.784		53.312	4.19565e-17	8.39129e-18
811	97.695	9.7695		53.202	4.19198e-17	8.38395e-18
812	97.553	9.7553		53.092	4.18726e-17	8.37452e-18
813	97.396	9.7396		52.953	4.19302e-17	8.38605e-18
814	97.267	9.7267		52.824	4.19722e-17	8.39444e-18
815	97.129	9.7129		52.702	4.1904e-17	8.38081e-18
816	97.011	9.7011		52.579	4.19355e-17	8.3871e-18
817	96.899	9.6899		52.462	4.1773e-17	8.3546e-18
818	96.76	9.676		52.342	4.1794e-17	8.35879e-18
819	96.612	9.6612		52.21	4.17782e-17	8.35565e-18
820	96.489	9.6489		52.065	4.19198e-17	8.38395e-18
821	96.36	9.636		51.925	4.18411e-17	8.36823e-18
822	96.237	9.6237		51.797	4.18569e-17	8.37137e-18
823	96.098	9.6098		51.695	4.1752e-17	8.3504e-18
824	95.937	9.5937		51.582	4.18621e-17	8.37242e-18
825	95.798	9.5798		51.478	4.16839e-17	8.33677e-18
826	95.671	9.5671		51.362	4.16734e-17	8.33468e-18
827	95.589	9.5589		51.231	4.17468e-17	8.34935e-18
828	95.489	9.5489		51.091	4.18673e-17	8.37347e-18
829	95.346	9.5346		50.979	4.18411e-17	8.36823e-18
830	95.23	9.523		50.866	4.17258e-17	8.34516e-18
831	95.1	9.51		50.737	4.16944e-17	8.33887e-18
832	95.002	9.5002		50.583	4.1579e-17	8.31581e-18
833	94.85	9.485		50.459	4.13694e-17	8.27387e-18
834	94.74	9.474		50.354	4.11335e-17	8.22669e-18
835	94.609	9.4609		50.238	4.11125e-17	8.2225e-18
836	94.473	9.4473		50.134	4.10339e-17	8.20677e-18
837	94.295	9.4295		50.016	4.0971e-17	8.19419e-18
838	94.152	9.4152		49.909	4.0756e-17	8.15121e-18
839	94.031	9.4031		49.802	4.05097e-17	8.10194e-18
840	93.91	9.391		49.678	4.05097e-17	8.10194e-18
841	93.82	9.382		49.556	4.04677e-17	8.09355e-18
842	93.723	9.3723		49.428	4.04468e-17	8.08935e-18
843	93.658	9.3658		49.32	4.0279e-17	8.05581e-18
844	93.543	9.3543		49.213	4.02056e-17	8.04113e-18
845	93.453	9.3453		49.083	4.03472e-17	8.06944e-18
846	93.344	9.3344		48.958	4.03944e-17	8.07887e-18
847	93.215	9.3215		48.838	4.03472e-17	8.06944e-18
848	93.103	9.3103		48.719	4.02423e-17	8.04847e-18
849	92.974	9.2974		48.591	4.02843e-17	8.05685e-18
850	92.868	9.2868		48.441	4.04573e-17	8.09145e-18
851	92.704	9.2704		48.298	4.06669e-17	8.13339e-18
852	92.545	9.2545		48.154	4.08032e-17	8.16065e-18
853	92.367	9.2367		48.018	4.09238e-17	8.18476e-18
854	92.245	9.2245		47.878	4.09657e-17	8.19315e-18
855	92.102	9.2102		47.741	4.09815e-17	8.19629e-18
856	92.01	9.201		47.592	4.10653e-17	8.21306e-18
857	91.853	9.1853		47.464	4.11177e-17	8.22355e-18
858	91.71	9.171		47.336	4.11544e-17	8.23089e-18
859	91.535	9.1535		47.235	4.1102e-17	8.2204e-18
860	91.424	9.1424		47.108	4.12069e-17	8.24137e-18
861	91.311	9.1311		46.99	4.11177e-17	8.22355e-18
862	91.19	9.119		46.867	4.08609e-17	8.17218e-18
863	91.058	9.1058		46.736	4.06931e-17	8.13863e-18
864	90.936	9.0936		46.591	4.07823e-17	8.15645e-18
865	90.828	9.0828		46.45	4.09081e-17	8.18161e-18
866	90.703	9.0703		46.332	4.07927e-17	8.15855e-18
867	90.562	9.0562		46.227	4.05202e-17	8.10403e-18
868	90.442	9.0442		46.103	4.04835e-17	8.09669e-18
869	90.325	9.0325		45.974	4.04573e-17	8.09145e-18
870	90.225	9.0225		45.851	4.04258e-17	8.08516e-18
871	90.093	9.0093		45.735	4.02738e-17	8.05476e-18
872	89.987	8.9987		45.612	4.03629e-17	8.07258e-18
873	89.855	8.9855		45.475	4.05044e-17	8.10089e-18
874	89.731	8.9731		45.336	4.06565e-17	8.13129e-18
875	89.586	8.9586		45.213	4.05726e-17	8.11452e-18
876	89.453	8.9453		45.077	4.06093e-17	8.12185e-18
877	89.336	8.9336		44.948	4.0646e-17	8.12919e-18
878	89.213	8.9213		44.803	4.07613e-17	8.15226e-18
879	89.102	8.9102		44.662	4.08871e-17	8.17742e-18
880	88.973	8.8973		44.526	4.0971e-17	8.19419e-18
881	88.837	8.8837		44.39	4.09919e-17	8.19839e-18
882	88.693	8.8693		44.257	4.0929e-17	8.18581e-18
883	88.57	8.857		44.124	4.08923e-17	8.17847e-18
884	88.44	8.844		44.012	4.08085e-17	8.16169e-18
885	88.347	8.8347		43.898	4.08714e-17	8.17427e-18
886	88.248	8.8248		43.78	4.08976e-17	8.17952e-18
887	88.125	8.8125		43.652	4.10234e-17	8.20468e-18
888	87.946	8.7946		43.531	4.10496e-17	8.20992e-18
889	87.764	8.7764		43.419	4.095e-17	8.19e-18
890	87.634	8.7634		43.308	4.0798e-17	8.1596e-18
891	87.544	8.7544		43.194	4.08085e-17	8.16169e-18
892	87.443	8.7443		43.052	4.09605e-17	8.1921e-18
893	87.292	8.7292		42.908	4.10391e-17	8.20782e-18
894	87.149	8.7149		42.785	4.08766e-17	8.17532e-18
895	87.023	8.7023		42.663	4.08661e-17	8.17323e-18
896	86.912	8.6912		42.547	4.09238e-17	8.18476e-18
897	86.802	8.6802		42.413	4.10181e-17	8.20363e-18
898	86.674	8.6674		42.299	4.10706e-17	8.21411e-18
899	86.537	8.6537		42.181	4.10706e-17	8.21411e-18
900	86.398	8.6398		42.05	4.11964e-17	8.23927e-18
901	86.297	8.6297		41.929	4.12698e-17	8.25395e-18
902	86.201	8.6201		41.798	4.13065e-17	8.26129e-18
903	86.073	8.6073		41.676	4.13065e-17	8.26129e-18
904	85.943	8.5943		41.527	4.14165e-17	8.28331e-18
905	85.813	8.5813		41.389	4.15738e-17	8.31476e-18
906	85.724	8.5724		41.247	4.17573e-17	8.35145e-18
907	85.591	8.5591		41.11	4.1794e-17	8.35879e-18
908	85.492	8.5492		40.962	4.19145e-17	8.3829e-18
909	85.362	8.5362		40.829	4.19827e-17	8.39653e-18
910	85.267	8.5267		40.704	4.20141e-17	8.40282e-18
911	85.139	8.5139		40.578	4.20036e-17	8.40073e-18
912	85.013	8.5013		40.443	4.1925e-17	8.385e-18
913	84.876	8.4876		40.309	4.18778e-17	8.37556e-18
914	84.752	8.4752		40.181	4.1794e-17	8.35879e-18
915	84.646	8.4646		40.084	4.15895e-17	8.3179e-18
916	84.53	8.453		39.981	4.13956e-17	8.27911e-18
917	84.41	8.441		39.865	4.12855e-17	8.2571e-18
918	84.284	8.4284		39.717	4.12802e-17	8.25605e-18
919	84.17	8.417		39.576	4.13484e-17	8.26968e-18
920	84.056	8.4056		39.447	4.13536e-17	8.27073e-18
921	83.926	8.3926		39.332	4.1427e-17	8.2854e-18
922	83.799	8.3799		39.206	4.14218e-17	8.28435e-18
923	83.674	8.3674		39.103	4.13431e-17	8.26863e-18
924	83.583	8.3583		38.967	4.14113e-17	8.28226e-18
925	83.46	8.346		38.845	4.13641e-17	8.27282e-18
926	83.356	8.3356		38.709	4.13169e-17	8.26339e-18
927	83.22	8.322		38.591	4.11964e-17	8.23927e-18
928	83.104	8.3104		38.478	4.11702e-17	8.23403e-18
929	82.977	8.2977		38.354	4.12698e-17	8.25395e-18
930	82.859	8.2859		38.252	4.11544e-17	8.23089e-18
931	82.722	8.2722		38.151	4.10077e-17	8.20153e-18
932	82.566	8.2566		38.052	4.08819e-17	8.17637e-18
933	82.416	8.2416		37.932	4.09028e-17	8.18056e-18
934	82.297	8.2297		37.788	4.10129e-17	8.20258e-18
935	82.174	8.2174		37.645	4.10444e-17	8.20887e-18
936	82.057	8.2057		37.505	4.10496e-17	8.20992e-18
937	81.91	8.191		37.385	4.10339e-17	8.20677e-18
938	81.787	8.1787		37.26	4.09762e-17	8.19524e-18
939	81.629	8.1629		37.129	4.09867e-17	8.19734e-18
940	81.477	8.1477		37	4.09028e-17	8.18056e-18
941	81.324	8.1324		36.862	4.08871e-17	8.17742e-18
942	81.205	8.1205		36.734	4.08452e-17	8.16903e-18
943	81.098	8.1098		36.594	4.08661e-17	8.17323e-18
944	80.986	8.0986		36.467	4.08347e-17	8.16694e-18
945	80.867	8.0867		36.345	4.0777e-17	8.1554e-18
946	80.765	8.0765		36.219	4.08504e-17	8.17008e-18
947	80.635	8.0635		36.105	4.08504e-17	8.17008e-18
948	80.476	8.0476		36.002	4.07718e-17	8.15435e-18
949	80.318	8.0318		35.904	4.06145e-17	8.1229e-18
950	80.185	8.0185		35.787	4.05935e-17	8.11871e-18
951	80.064	8.0064		35.656	4.06931e-17	8.13863e-18
952	79.942	7.9942		35.534	4.07508e-17	8.15016e-18
953	79.818	7.9818		35.417	4.07665e-17	8.15331e-18
954	79.721	7.9721		35.287	4.07036e-17	8.14073e-18
955	79.591	7.9591		35.154	4.0646e-17	8.12919e-18
956	79.451	7.9451		35.009	4.07613e-17	8.15226e-18
957	79.308	7.9308		34.882	4.07875e-17	8.1575e-18
958	79.185	7.9185		34.737	4.09395e-17	8.1879e-18
959	79.059	7.9059		34.612	4.08923e-17	8.17847e-18
960	78.922	7.8922		34.469	4.10444e-17	8.20887e-18
961	78.782	7.8782		34.34	4.1102e-17	8.2204e-18
962	78.666	7.8666		34.2	4.11492e-17	8.22984e-18
963	78.529	7.8529		34.07	4.11964e-17	8.23927e-18
964	78.411	7.8411		33.928	4.1254e-17	8.25081e-18
965	78.297	7.8297		33.793	4.13222e-17	8.26444e-18
966	78.204	7.8204		33.667	4.12016e-17	8.24032e-18
967	78.081	7.8081		33.549	4.10968e-17	8.21935e-18
968	77.957	7.7957		33.442	4.09133e-17	8.18266e-18
969	77.823	7.7823		33.328	4.07927e-17	8.15855e-18
970	77.722	7.7722		33.212	4.0625e-17	8.125e-18
971	77.598	7.7598		33.082	4.06093e-17	8.12185e-18
972	77.487	7.7487		32.956	4.06145e-17	8.1229e-18
973	77.35	7.735		32.825	4.06407e-17	8.12815e-18
974	77.242	7.7242		32.706	4.05569e-17	8.11137e-18
975	77.117	7.7117		32.574	4.05464e-17	8.10927e-18
976	76.982	7.6982		32.463	4.04573e-17	8.09145e-18
977	76.841	7.6841		32.359	4.0494e-17	8.09879e-18
978	76.682	7.6682		32.264	4.0452e-17	8.0904e-18
979	76.547	7.6547		32.15	4.04415e-17	8.08831e-18
980	76.379	7.6379		32.025	4.0321e-17	8.06419e-18
981	76.225	7.6225		31.896	4.02581e-17	8.05161e-18
982	76.022	7.6022		31.772	4.02319e-17	8.04637e-18
983	75.9	7.59		31.641	4.03157e-17	8.06315e-18
984	75.795	7.5795		31.519	4.02948e-17	8.05895e-18
985	75.73	7.573		31.396	4.03996e-17	8.07992e-18
986	75.64	7.564		31.29	4.02423e-17	8.04847e-18
987	75.54	7.554		31.166	4.02528e-17	8.05056e-18
988	75.426	7.5426		31.048	4.01585e-17	8.03169e-18
989	75.284	7.5284		30.913	4.02476e-17	8.04952e-18
990	75.179	7.5179		30.795	4.02738e-17	8.05476e-18
991	75.076	7.5076		30.662	4.0321e-17	8.06419e-18
992	74.959	7.4959		30.55	4.03734e-17	8.07468e-18
993	74.836	7.4836		30.421	4.05202e-17	8.10403e-18
994	74.715	7.4715		30.314	4.05621e-17	8.11242e-18
995	74.61	7.461		30.182	4.0625e-17	8.125e-18
996	74.486	7.4486		30.083	4.03891e-17	8.07782e-18
997	74.381	7.4381		29.96	4.02843e-17	8.05685e-18
998	74.272	7.4272		29.848	4.01375e-17	8.0275e-18
999	74.15	7.415		29.707	4.02476e-17	8.04952e-18
1000	74.011	7.4011		29.587	4.02214e-17	8.04427e-18
1001	73.867	7.3867		29.451	4.02476e-17	8.04952e-18
1002	73.758	7.3758		29.321	4.02528e-17	8.05056e-18
1003	73.64	7.364		29.177	4.02843e-17	8.05685e-18
1004	73.508	7.3508		29.045	4.03052e-17	8.06105e-18
1005	73.373	7.3373		28.92	4.02266e-17	8.04532e-18
1006	73.234	7.3234		28.799	4.01952e-17	8.03903e-18
1007	73.136	7.3136		28.676	4.02004e-17	8.04008e-18
1008	73.012	7.3012		28.564	4.0127e-17	8.0254e-18
1009	72.919	7.2919		28.443	4.01637e-17	8.03274e-18
1010	72.783	7.2783		28.319	4.02738e-17	8.05476e-18
1011	72.666	7.2666		28.18	4.04887e-17	8.09774e-18
1012	72.526	7.2526		28.062	4.0494e-17	8.09879e-18
1013	72.397	7.2397		27.934	4.04782e-17	8.09565e-18
1014	72.274	7.2274		27.813	4.0473e-17	8.0946e-18
1015	72.177	7.2177		27.672	4.05988e-17	8.11976e-18
1016	72.104	7.2104		27.567	4.04677e-17	8.09355e-18
1017	72.012	7.2012		27.448	4.03944e-17	8.07887e-18
1018	71.904	7.1904		27.349	4.01532e-17	8.03065e-18
1019	71.766	7.1766		27.224	4.01427e-17	8.02855e-18
1020	71.604	7.1604		27.104	4.00117e-17	8.00234e-18
1021	71.461	7.1461		26.973	4.00431e-17	8.00863e-18
1022	71.347	7.1347		26.839	3.9996e-17	7.99919e-18
1023	71.248	7.1248		26.719	3.99488e-17	7.98976e-18
1024	71.145	7.1145		26.603	3.9823e-17	7.9646e-18
1025	71.02	7.102		26.492	3.97234e-17	7.94468e-18
1026	70.896	7.0896		26.369	3.96238e-17	7.92476e-18
1027	70.75	7.075		26.231	3.96395e-17	7.9279e-18
1028	70.585	7.0585		26.095	3.96919e-17	7.93839e-18
1029	70.419	7.0419		25.95	3.98335e-17	7.96669e-18
1030	70.252	7.0252		25.816	3.9975e-17	7.995e-18
1031	70.111	7.0111		25.672	4.01323e-17	8.02645e-18
1032	69.989	6.9989		25.553	4.0148e-17	8.0296e-18
1033	69.88	6.988		25.441	4.00536e-17	8.01073e-18
1034	69.752	6.9752		25.32	4.00274e-17	8.00548e-18
1035	69.624	6.9624		25.2	3.99698e-17	7.99395e-18
1036	69.488	6.9488		25.077	3.99907e-17	7.99815e-18
1037	69.373	6.9373		24.978	3.98177e-17	7.96355e-18
1038	69.228	6.9228		24.857	3.98702e-17	7.97403e-18
1039	69.111	6.9111		24.743	3.99226e-17	7.98452e-18
1040	68.979	6.8979		24.619	4.00746e-17	8.01492e-18
1041	68.885	6.8885		24.491	4.0148e-17	8.0296e-18
1042	68.75	6.875		24.365	4.01532e-17	8.03065e-18
1043	68.641	6.8641		24.244	4.01113e-17	8.02226e-18
1044	68.489	6.8489		24.118	4.01218e-17	8.02435e-18
1045	68.343	6.8343		23.985	4.01323e-17	8.02645e-18
1046	68.179	6.8179		23.858	4.01585e-17	8.03169e-18
1047	68.033	6.8033		23.743	4.01165e-17	8.02331e-18
1048	67.881	6.7881		23.633	4.01375e-17	8.0275e-18
1049	67.748	6.7748		23.5	4.01847e-17	8.03694e-18
1050	67.628	6.7628		23.385	4.0169e-17	8.03379e-18
1051	67.525	6.7525		23.271	4.00589e-17	8.01177e-18
1052	67.404	6.7404		23.175	3.99435e-17	7.98871e-18
1053	67.276	6.7276		23.072	3.97863e-17	7.95726e-18
1054	67.122	6.7122		22.945	3.98649e-17	7.97298e-18
1055	66.99	6.699		22.807	3.99121e-17	7.98242e-18
1056	66.862	6.6862		22.664	4.01008e-17	8.02016e-18
1057	66.774	6.6774		22.541	4.00536e-17	8.01073e-18
1058	66.642	6.6642		22.418	4.01794e-17	8.03589e-18
1059	66.531	6.6531		22.291	4.02004e-17	8.04008e-18
1060	66.407	6.6407		22.152	4.03419e-17	8.06839e-18
1061	66.313	6.6313		22.015	4.0321e-17	8.06419e-18
1062	66.205	6.6205		21.886	4.03681e-17	8.07363e-18
1063	66.098	6.6098		21.759	4.0321e-17	8.06419e-18
1064	65.984	6.5984		21.645	4.02371e-17	8.04742e-18
1065	65.856	6.5856		21.532	4.00746e-17	8.01492e-18
1066	65.721	6.5721		21.42	3.99698e-17	7.99395e-18
1067	65.588	6.5588		21.303	3.99278e-17	7.98556e-18
1068	65.454	6.5454		21.172	3.99802e-17	7.99605e-18
1069	65.314	6.5314		21.058	3.99331e-17	7.98661e-18
1070	65.205	6.5205		20.96	3.98597e-17	7.97194e-18
1071	65.068	6.5068		20.864	3.97286e-17	7.94573e-18
1072	64.957	6.4957		20.762	3.96133e-17	7.92266e-18
1073	64.82	6.482		20.626	3.95976e-17	7.91952e-18
1074	64.709	6.4709		20.498	3.965e-17	7.93e-18
1075	64.59	6.459		20.361	3.96972e-17	7.93944e-18
1076	64.465	6.4465		20.244	3.96762e-17	7.93524e-18
1077	64.362	6.4362		20.127	3.95504e-17	7.91008e-18
1078	64.23	6.423		20.019	3.95661e-17	7.91323e-18
1079	64.115	6.4115		19.901	3.95609e-17	7.91218e-18
1080	63.973	6.3973		19.785	3.965e-17	7.93e-18
1081	63.85	6.385		19.671	3.95923e-17	7.91847e-18
1082	63.708	6.3708		19.572	3.94823e-17	7.89645e-18
1083	63.566	6.3566		19.472	3.93198e-17	7.86395e-18
1084	63.426	6.3426		19.357	3.92202e-17	7.84403e-18
1085	63.295	6.3295		19.227	3.92726e-17	7.85452e-18
1086	63.154	6.3154		19.079	3.94403e-17	7.88806e-18
1087	63.025	6.3025		18.942	3.95766e-17	7.91532e-18
1088	62.883	6.2883		18.809	3.9629e-17	7.92581e-18
1089	62.74	6.274		18.69	3.95294e-17	7.90589e-18
1090	62.591	6.2591		18.574	3.94246e-17	7.88492e-18
1091	62.456	6.2456		18.462	3.92516e-17	7.85032e-18
1092	62.339	6.2339		18.355	3.91101e-17	7.82202e-18
1093	62.208	6.2208		18.245	3.89319e-17	7.78637e-18
1094	62.059	6.2059		18.129	3.89161e-17	7.78323e-18
1095	61.898	6.1898		18.011	3.89476e-17	7.78952e-18
1096	61.76	6.176		17.892	3.89371e-17	7.78742e-18
1097	61.631	6.1631		17.76	3.9e-17	7.8e-18
1098	61.534	6.1534		17.628	3.90472e-17	7.80944e-18
1099	61.418	6.1418		17.494	3.92306e-17	7.84613e-18
1100	61.316	6.1316		17.376	3.92149e-17	7.84298e-18
1101	61.199	6.1199		17.272	3.91625e-17	7.8325e-18
1102	61.08	6.108		17.172	3.90367e-17	7.80734e-18
1103	60.952	6.0952		17.069	3.89056e-17	7.78113e-18
1104	60.831	6.0831		16.939	3.89266e-17	7.78532e-18
1105	60.696	6.0696		16.806	3.89895e-17	7.7979e-18
1106	60.579	6.0579		16.68	3.89895e-17	7.7979e-18
1107	60.431	6.0431		16.571	3.88637e-17	7.77274e-18
1108	60.315	6.0315		16.487	3.86383e-17	7.72766e-18
1109	60.18	6.018		16.383	3.85806e-17	7.71613e-18
1110	60.062	6.0062		16.272	3.85859e-17	7.71718e-18
1111	59.907	5.9907		16.141	3.85754e-17	7.71508e-18
1112	59.782	5.9782		16.026	3.85754e-17	7.71508e-18
1113	59.66	5.966		15.914	3.85649e-17	7.71298e-18
1114	59.568	5.9568		15.784	3.87431e-17	7.74863e-18
1115	59.43	5.943		15.67	3.88008e-17	7.76016e-18
1116	59.312	5.9312		15.561	3.87065e-17	7.74129e-18
1117	59.195	5.9195		15.453	3.85492e-17	7.70984e-18
1118	59.078	5.9078		15.329	3.84496e-17	7.68992e-18
1119	58.961	5.8961		15.205	3.84548e-17	7.69097e-18
1120	58.826	5.8826		15.098	3.8371e-17	7.67419e-18
1121	58.691	5.8691		14.984	3.83028e-17	7.66056e-18
1122	58.515	5.8515		14.867	3.81875e-17	7.6375e-18
1123	58.351	5.8351		14.759	3.80355e-17	7.6071e-18
1124	58.201	5.8201		14.663	3.78625e-17	7.5725e-18
1125	58.081	5.8081		14.575	3.76581e-17	7.53161e-18
1126	57.962	5.7962		14.462	3.76528e-17	7.53056e-18
1127	57.832	5.7832		14.34	3.77e-17	7.54e-18
1128	57.684	5.7684		14.195	3.7873e-17	7.5746e-18
1129	57.53	5.753		14.078	3.7873e-17	7.5746e-18
1130	57.406	5.7406		13.976	3.7721e-17	7.54419e-18
1131	57.276	5.7276		13.892	3.75637e-17	7.51274e-18
1132	57.144	5.7144		13.794	3.75637e-17	7.51274e-18
1133	57.004	5.7004		13.667	3.77262e-17	7.54524e-18
1134	56.883	5.6883		13.543	3.78415e-17	7.56831e-18
1135	56.78	5.678		13.423	3.77577e-17	7.55153e-18
1136	56.664	5.6664		13.318	3.76371e-17	7.52742e-18
1137	56.535	5.6535		13.222	3.74222e-17	7.48444e-18
1138	56.396	5.6396		13.105	3.74222e-17	7.48444e-18
1139	56.276	5.6276		12.991	3.74065e-17	7.48129e-18
1140	56.159	5.6159		12.859	3.75323e-17	7.50645e-18
1141	56.056	5.6056		12.732	3.75794e-17	7.51589e-18
1142	55.938	5.5938		12.606	3.76319e-17	7.52637e-18
1143	55.825	5.5825		12.479	3.77e-17	7.54e-18
1144	55.693	5.5693		12.356	3.78258e-17	7.56516e-18
1145	55.559	5.5559		12.232	3.79516e-17	7.59032e-18
1146	55.426	5.5426		12.122	3.79254e-17	7.58508e-18
1147	55.308	5.5308		12.014	3.78101e-17	7.56202e-18
1148	55.187	5.5187		11.888	3.76948e-17	7.53895e-18
1149	55.076	5.5076		11.754	3.7679e-17	7.53581e-18
1150	54.969	5.4969		11.628	3.76423e-17	7.52847e-18
1151	54.834	5.4834		11.524	3.75637e-17	7.51274e-18
1152	54.662	5.4662		11.415	3.7527e-17	7.5054e-18
1153	54.499	5.4499		11.297	3.75585e-17	7.51169e-18
1154	54.371	5.4371		11.181	3.76056e-17	7.52113e-18
1155	54.254	5.4254		11.068	3.76214e-17	7.52427e-18
1156	54.114	5.4114		10.946	3.76528e-17	7.53056e-18
1157	53.957	5.3957		10.82	3.76948e-17	7.53895e-18
1158	53.826	5.3826		10.699	3.77052e-17	7.54105e-18
1159	53.692	5.3692		10.594	3.75637e-17	7.51274e-18
1160	53.563	5.3563		10.48	3.74694e-17	7.49387e-18
1161	53.418	5.3418		10.367	3.73593e-17	7.47185e-18
1162	53.312	5.3312		10.246	3.7375e-17	7.475e-18
1163	53.202	5.3202		10.145	3.73593e-17	7.47185e-18
1164	53.092	5.3092		10.042	3.7375e-17	7.475e-18
1165	52.953	5.2953		9.9523	3.73053e-17	7.46106e-18
1166	52.824	5.2824		9.8463	3.71795e-17	7.4359e-18
1167	52.702	5.2702		9.754	3.69661e-17	7.39323e-18
1168	52.579	5.2579		9.647	3.68665e-17	7.37331e-18
1169	52.462	5.2462		9.5397	3.68576e-17	7.37152e-18
1170	52.342	5.2342		9.4287	3.69992e-17	7.39983e-18
1171	52.21	5.221		9.3157	3.70463e-17	7.40927e-18
1172	52.065	5.2065		9.2003	3.70694e-17	7.41388e-18
1173	51.925	5.1925		9.0773	3.70275e-17	7.40549e-18
1174	51.797	5.1797		8.9613	3.70327e-17	7.40654e-18
1175	51.695	5.1695		8.8567	3.69939e-17	7.39878e-18
1176	51.582	5.1582		8.7353	3.69488e-17	7.38977e-18
1177	51.478	5.1478		8.6177	3.69677e-17	7.39354e-18
1178	51.362	5.1362		8.4927	3.70516e-17	7.41031e-18
1179	51.231	5.1231		8.382	3.70657e-17	7.41315e-18
1180	51.091	5.1091		8.267	3.70185e-17	7.40371e-18
1181	50.979	5.0979		8.1597	3.6931e-17	7.3862e-18
1182	50.866	5.0866		8.0487	3.6952e-17	7.3904e-18
1183	50.737	5.0737		7.9463	3.68912e-17	7.37823e-18
1184	50.583	5.0583		7.8277	3.68996e-17	7.37991e-18
1185	50.459	5.0459		7.7317	3.68367e-17	7.36733e-18
1186	50.354	5.0354		7.6293	3.68702e-17	7.37404e-18
1187	50.238	5.0238		7.5337	3.691e-17	7.38201e-18
1188	50.134	5.0134		7.415	3.69399e-17	7.38798e-18
1189	50.016	5.0016		7.3	3.69032e-17	7.38065e-18
1190	49.909	4.9909		7.183	3.67565e-17	7.35129e-18
1191	49.802	4.9802		7.0773	3.66972e-17	7.33944e-18
1192	49.678	4.9678		6.97	3.6725e-17	7.345e-18
1193	49.556	4.9556		6.8667	3.68262e-17	7.36523e-18
1194	49.428	4.9428		6.7727	3.68052e-17	7.36104e-18
1195	49.32	4.932		6.685	3.65992e-17	7.31984e-18
1196	49.213	4.9213		6.5893	3.64508e-17	7.29017e-18
1197	49.083	4.9083		6.4997	3.62915e-17	7.2583e-18
1198	48.958	4.8958		6.4017	3.62548e-17	7.25096e-18
1199	48.838	4.8838		6.3193	3.61835e-17	7.2367e-18
1200	48.719	4.8719		6.228	3.60488e-17	7.20976e-18
1201	48.591	4.8591		6.1327	3.59508e-17	7.19015e-18
1202	48.441	4.8441		6.041	3.57395e-17	7.1479e-18
1203	48.298	4.8298		5.951	3.55456e-17	7.10911e-18
1204	48.154	4.8154		5.8703	3.53081e-17	7.06162e-18
1205	48.018	4.8018		5.768	3.51786e-17	7.03573e-18
1206	47.878	4.7878		5.6627	3.50858e-17	7.01717e-18
1207	47.741	4.7741		5.5503	3.5025e-17	7.00501e-18
1208	47.592	4.7592		5.4663	3.48888e-17	6.97775e-18
1209	47.464	4.7464		5.3683	3.48363e-17	6.96727e-18
1210	47.336	4.7336		5.281	3.46335e-17	6.92669e-18
1211	47.235	4.7235		5.1957	3.43782e-17	6.87564e-18
1212	47.108	4.7108		5.1333	3.40448e-17	6.80896e-18
1213	46.99	4.699		5.06	3.38839e-17	6.77677e-18
1214	46.867	4.6867		4.982	3.37214e-17	6.74427e-18
1215	46.736	4.6736		4.8803	3.36359e-17	6.72719e-18
1216	46.591	4.6591		4.791	3.3496e-17	6.69919e-18
1217	46.45	4.645		4.6863	3.34525e-17	6.69049e-18
1218	46.332	4.6332		4.6037	3.32459e-17	6.64919e-18
1219	46.227	4.6227		4.5037	3.31096e-17	6.62193e-18
1220	46.103	4.6103		4.41	3.29665e-17	6.59331e-18
1221	45.974	4.5974		4.315	3.29141e-17	6.58282e-18
1222	45.851	4.5851		4.2323	3.275e-17	6.55001e-18
1223	45.735	4.5735		4.153	3.25734e-17	6.51468e-18
1224	45.612	4.5612		4.0683	3.23831e-17	6.47662e-18
1225	45.475	4.5475		3.9803	3.2315e-17	6.46299e-18
1226	45.336	4.5336		3.9047	3.21713e-17	6.43427e-18
1227	45.213	4.5213		3.8177	3.21572e-17	6.43144e-18
1228	45.077	4.5077		3.7393	3.20125e-17	6.4025e-18
1229	44.948	4.4948		3.656	3.19653e-17	6.39306e-18
1230	44.803	4.4803		3.5877	3.17625e-17	6.35249e-18
1231	44.662	4.4662		3.511	3.16021e-17	6.32041e-18
1232	44.526	4.4526		3.4307	3.14411e-17	6.28823e-18
1233	44.39	4.439		3.3503	3.12702e-17	6.25405e-18
1234	44.257	4.4257		3.2813	3.1027e-17	6.2054e-18
1235	44.124	4.4124		3.2137	3.07366e-17	6.14732e-18
1236	44.012	4.4012		3.1487	3.04693e-17	6.09385e-18
1237	43.898	4.3898		3.096	3.01972e-17	6.03944e-18
1238	43.78	4.378		3.0423	2.98423e-17	5.96847e-18
1239	43.652	4.3652		2.9987	2.94544e-17	5.89089e-18
1240	43.531	4.3531		2.941	2.91017e-17	5.82033e-18
1241	43.419	4.3419		2.8857	2.88113e-17	5.76225e-18
1242	43.308	4.3308		2.821	2.85476e-17	5.70952e-18
1243	43.194	4.3194		2.776	2.8221e-17	5.6442e-18
1244	43.052	4.3052		2.731	2.7875e-17	5.57501e-18
1245	42.908	4.2908		2.6743	2.76355e-17	5.5271e-18
1246	42.785	4.2785		2.6067	2.73681e-17	5.47363e-18
1247	42.663	4.2663		2.555	2.71359e-17	5.42719e-18
1248	42.547	4.2547		2.5127	2.68209e-17	5.36418e-18
1249	42.413	4.2413		2.4757	2.65137e-17	5.30274e-18
1250	42.299	4.2299		2.4283	2.614e-17	5.22799e-18
1251	42.181	4.2181		2.3793	2.5794e-17	5.1588e-18
1252	42.05	4.205		2.336	2.54077e-17	5.08153e-18
1253	41.929	4.1929		2.2997	2.50439e-17	5.00877e-18
1254	41.798	4.1798		2.276	2.46056e-17	4.92113e-18
1255	41.676	4.1676		2.242	2.42424e-17	4.84848e-18
1256	41.527	4.1527		2.2073	2.39315e-17	4.78631e-18
1257	41.389	4.1389		2.1607	2.37161e-17	4.74322e-18
1258	41.247	4.1247		2.1247	2.34031e-17	4.68063e-18
1259	41.11	4.111		2.0953	2.30876e-17	4.61752e-18
1260	40.962	4.0962		2.0743	2.2684e-17	4.53679e-18
1261	40.829	4.0829		2.04	2.24318e-17	4.48636e-18
1262	40.704	4.0704		1.9993	2.21666e-17	4.43331e-18
1263	40.578	4.0578		1.9703	2.1819e-17	4.36381e-18
1264	40.443	4.0443		1.9393	2.15008e-17	4.30017e-18
1265	40.309	4.0309		1.917	2.1146e-17	4.22919e-18
1266	40.181	4.0181		1.8917	2.08556e-17	4.17111e-18
1267	40.084	4.0084		1.8707	2.04294e-17	4.08588e-18
1268	39.981	3.9981		1.847	2.00017e-17	4.00033e-18
1269	39.865	3.9865		1.8223	1.95419e-17	3.90839e-18
1270	39.717	3.9717		1.806	1.91871e-17	3.83741e-18
1271	39.576	3.9576		1.791	1.8752e-17	3.7504e-18
1272	39.447	3.9447		1.7687	1.84112e-17	3.68225e-18
1273	39.332	3.9332		1.7477	1.80742e-17	3.61484e-18
1274	39.206	3.9206		1.728	1.78504e-17	3.57007e-18
1275	39.103	3.9103		1.71	1.75605e-17	3.5121e-18
1276	38.967	3.8967		1.6937	1.72371e-17	3.44741e-18
1277	38.845	3.8845		1.676	1.67967e-17	3.35935e-18
1278	38.709	3.8709		1.6643	1.639e-17	3.27799e-18
1279	38.591	3.8591		1.6523	1.5904e-17	3.18081e-18
1280	38.478	3.8478		1.6367	1.55528e-17	3.11056e-18
1281	38.354	3.8354		1.606	1.51896e-17	3.03791e-18
1282	38.252	3.8252		1.5793	1.48383e-17	2.96767e-18
1283	38.151	3.8151		1.554	1.4473e-17	2.8946e-18
1284	38.052	3.8052		1.5393	1.41165e-17	2.82331e-18
1285	37.932	3.7932		1.526	1.37706e-17	2.75411e-18
1286	37.788	3.7788		1.5183	1.33669e-17	2.67339e-18
1287	37.645	3.7645		1.516	1.29177e-17	2.58354e-18
1288	37.505	3.7505		1.5153	1.25251e-17	2.50502e-18
1289	37.385	3.7385		1.5067	1.21141e-17	2.42282e-18
1290	37.26	3.726		1.5013	1.17315e-17	2.34629e-18
1291	37.129	3.7129		1.494	1.13331e-17	2.26661e-18
1292	37	3.7		1.489	1.10012e-17	2.20025e-18
1293	36.862	3.6862		1.4793	1.065e-17	2.13001e-18
1294	36.734	3.6734		1.471	1.02726e-17	2.05452e-18
1295	36.594	3.6594		1.4563	9.92823e-18	1.98565e-18
1296	36.467	3.6467		1.449	9.6048e-18	1.92096e-18
1297	36.345	3.6345		1.4357	9.32016e-18	1.86403e-18
1298	36.219	3.6219		1.427	9.02504e-18	1.80501e-18
1299	36.105	3.6105		1.416	8.80645e-18	1.76129e-18
1300	36.002	3.6002		1.3997	8.6104e-18	1.72208e-18
1301	35.904	3.5904		1.389	8.43794e-18	1.68759e-18
1302	35.787	3.5787		1.3767	8.19996e-18	1.63999e-18
1303	35.656	3.5656		1.3767	7.91008e-18	1.58202e-18
1304	35.534	3.5534		1.3767	7.57093e-18	1.51419e-18
1305	35.417	3.5417		1.3767	7.33504e-18	1.46701e-18
1306	35.287	3.5287		1.3693	7.13794e-18	1.42759e-18
1307	35.154	3.5154		1.3567	6.90677e-18	1.38135e-18
1308	35.009	3.5009		1.3527	6.57339e-18	1.31468e-18
1309	34.882	3.4882		1.3503	6.31496e-18	1.26299e-18
1310	34.737	3.4737		1.348	6.10528e-18	1.22106e-18
1311	34.612	3.4612		1.3413	5.94645e-18	1.18929e-18
1312	34.469	3.4469		1.34	5.7048e-18	1.14096e-18
1313	34.34	3.434		1.346	5.41649e-18	1.0833e-18
1314	34.2	3.42		1.3383	5.22988e-18	1.04598e-18
1315	34.07	3.407		1.3287	5.08992e-18	1.01798e-18
1316	33.928	3.3928		1.3213	5.00448e-18	1.0009e-18
1317	33.793	3.3793		1.3167	4.85036e-18	9.70073e-19
1318	33.667	3.3667		1.3193	4.65484e-18	9.30968e-19
1319	33.549	3.3549		1.3187	4.41371e-18	8.82742e-19
1320	33.442	3.3442		1.3153	4.24282e-18	8.48565e-19
1321	33.328	3.3328		1.3157	4.08661e-18	8.17323e-19
1322	33.212	3.3212		1.312	3.99593e-18	7.99185e-19
1323	33.082	3.3082		1.3193	3.77786e-18	7.55573e-19
1324	32.956	3.2956		1.3107	3.6096e-18	7.21919e-19
1325	32.825	3.2825		1.3067	3.47855e-18	6.9571e-19
1326	32.706	3.2706		1.305	3.32496e-18	6.64992e-19
1327	32.574	3.2574		1.3027	3.22012e-18	6.44024e-19
1328	32.463	3.2463		1.3093	3.0529e-18	6.10581e-19
1329	32.359	3.2359		1.299	2.99681e-18	5.99363e-19
1330	32.264	3.2264		1.3003	2.86577e-18	5.73153e-19
1331	32.15	3.215		1.2907	2.78661e-18	5.57323e-19
1332	32.025	3.2025		1.2933	2.68754e-18	5.37508e-19
1333	31.896	3.1896		1.2927	2.61206e-18	5.22411e-19
1334	31.772	3.1772		1.28	2.56173e-18	5.12347e-19
1335	31.641	3.1641		1.272	2.49359e-18	4.98718e-19
1336	31.519	3.1519		1.271	2.39556e-18	4.79113e-19
1337	31.396	3.1396		1.275	2.28024e-18	4.56048e-19
1338	31.29	3.129		1.278	2.17907e-18	4.35815e-19
1339	31.166	3.1166		1.2787	2.08262e-18	4.16524e-19
1340	31.048	3.1048		1.2913	1.95524e-18	3.91048e-19
1341	30.913	3.0913		1.304	1.82577e-18	3.65153e-19
1342	30.795	3.0795		1.3097	1.71411e-18	3.42823e-19
1343	30.662	3.0662		1.3087	1.55843e-18	3.11685e-19
1344	30.55	3.055		1.3073	1.42581e-18	2.85161e-19
1345	30.421	3.0421		1.3083	1.28794e-18	2.57589e-19
1346	30.314	3.0314		1.3037	1.235e-18	2.47e-19
1347	30.182	3.0182		1.299	1.18992e-18	2.37984e-19
1348	30.083	3.0083		1.2907	1.19306e-18	2.38613e-19
1349	29.96	2.996		1.2993	1.13593e-18	2.27185e-19
1350	29.848	2.9848		1.297	1.14431e-18	2.28863e-19
1351	29.707	2.9707		1.3067	1.04839e-18	2.09677e-19
1352	29.587	2.9587
1353	29.451	2.9451
1354	29.321	2.9321
1355	29.177	2.9177
1356	29.045	2.9045
1357	28.92	2.892
1358	28.799	2.8799
1359	28.676	2.8676
1360	28.564	2.8564
1361	28.443	2.8443
1362	28.319	2.8319
1363	28.18	2.818
1364	28.062	2.8062
1365	27.934	2.7934
1366	27.813	2.7813
1367	27.672	2.7672
1368	27.567	2.7567
1369	27.448	2.7448
1370	27.349	2.7349
1371	27.224	2.7224
1372	27.104	2.7104
1373	26.973	2.6973
1374	26.839	2.6839
1375	26.719	2.6719
1376	26.603	2.6603
1377	26.492	2.6492
1378	26.369	2.6369
1379	26.231	2.6231
1380	26.095	2.6095
1381	25.95	2.595
1382	25.816	2.5816
1383	25.672	2.5672
1384	25.553	2.5553
1385	25.441	2.5441
1386	25.32	2.532
1387	25.2	2.52
1388	25.077	2.5077
1389	24.978	2.4978
1390	24.857	2.4857
1391	24.743	2.4743
1392	24.619	2.4619
1393	24.491	2.4491
1394	24.365	2.4365
1395	24.244	2.4244
1396	24.118	2.4118
1397	23.985	2.3985
1398	23.858	2.3858
1399	23.743	2.3743
1400	23.633	2.3633
1401	23.5	2.35
1402	23.385	2.3385
1403	23.271	2.3271
1404	23.175	2.3175
1405	23.072	2.3072
1406	22.945	2.2945
1407	22.807	2.2807
1408	22.664	2.2664
1409	22.541	2.2541
1410	22.418	2.2418
1411	22.291	2.2291
1412	22.152	2.2152
1413	22.015	2.2015
1414	21.886	2.1886
1415	21.759	2.1759
1416	21.645	2.1645
1417	21.532	2.1532
1418	21.42	2.142
1419	21.303	2.1303
1420	21.172	2.1172
1421	21.058	2.1058
1422	20.96	2.096
1423	20.864	2.0864
1424	20.762	2.0762
1425	20.626	2.0626
1426	20.498	2.0498
1427	20.361	2.0361
1428	20.244	2.0244
1429	20.127	2.0127
1430	20.019	2.0019
1431	19.901	1.9901
1432	19.785	1.9785
1433	19.671	1.9671
1434	19.572	1.9572
1435	19.472	1.9472
1436	19.357	1.9357
1437	19.227	1.9227
1438	19.079	1.9079
1439	18.942	1.8942
1440	18.809	1.8809
1441	18.69	1.869
1442	18.574	1.8574
1443	18.462	1.8462
1444	18.355	1.8355
1445	18.245	1.8245
1446	18.129	1.8129
1447	18.011	1.8011
1448	17.892	1.7892
1449	17.76	1.776
1450	17.628	1.7628
1451	17.494	1.7494
1452	17.376	1.7376
1453	17.272	1.7272
1454	17.172	1.7172
1455	17.069	1.7069
1456	16.939	1.6939
1457	16.806	1.6806
1458	16.68	1.668
1459	16.571	1.6571
1460	16.487	1.6487
1461	16.383	1.6383
1462	16.272	1.6272
1463	16.141	1.6141
1464	16.026	1.6026
1465	15.914	1.5914
1466	15.784	1.5784
1467	15.67	1.567
1468	15.561	1.5561
1469	15.453	1.5453
1470	15.329	1.5329
1471	15.205	1.5205
1472	15.098	1.5098
1473	14.984	1.4984
1474	14.867	1.4867
1475	14.759	1.4759
1476	14.663	1.4663
1477	14.575	1.4575
1478	14.462	1.4462
1479	14.34	1.434
1480	14.195	1.4195
1481	14.078	1.4078
1482	13.976	1.3976
1483	13.892	1.3892
1484	13.794	1.3794
1485	13.667	1.3667
1486	13.543	1.3543
1487	13.423	1.3423
1488	13.318	1.3318
1489	13.222	1.3222
1490	13.105	1.3105
1491	12.991	1.2991
1492	12.859	1.2859
1493	12.732	1.2732
1494	12.606	1.2606
1495	12.479	1.2479
1496	12.356	1.2356
1497	12.232	1.2232
1498	12.122	1.2122
1499	12.014	1.2014
1500	11.888	1.1888
1501	11.754	1.1754
1502	11.628	1.1628
1503	11.524	1.1524
1504	11.415	1.1415
1505	11.297	1.1297
1506	11.181	1.1181
1507	11.068	1.1068
1508	10.946	1.0946
1509	10.82	1.082
1510	10.699	1.0699
1511	10.594	1.0594
1512	10.48	1.048
1513	10.367	1.0367
1514	10.246	1.0246
1515	10.145	1.0145
1516	10.042	1.0042
1517	9.9523	0.99523
1518	9.8463	0.98463
1519	9.754	0.9754
1520	9.647	0.9647
1521	9.5397	0.95397
1522	9.4287	0.94287
1523	9.3157	0.93157
1524	9.2003	0.92003
1525	9.0773	0.90773
1526	8.9613	0.89613
1527	8.8567	0.88567
1528	8.7353	0.87353
1529	8.6177	0.86177
1530	8.4927	0.84927
1531	8.382	0.8382
1532	8.267	0.8267
1533	8.1597	0.81597
1534	8.0487	0.80487
1535	7.9463	0.79463
1536	7.8277	0.78277
1537	7.7317	0.77317
1538	7.6293	0.76293
1539	7.5337	0.75337
1540	7.415	0.7415
1541	7.3	0.73
1542	7.183	0.7183
1543	7.0773	0.70773
1544	6.97	0.697
1545	6.8667	0.68667
1546	6.7727	0.67727
1547	6.685	0.6685
1548	6.5893	0.65893
1549	6.4997	0.64997
1550	6.4017	0.64017
1551	6.3193	0.63193
1552	6.228	0.6228
1553	6.1327	0.61327
1554	6.041	0.6041
1555	5.951	0.5951
1556	5.8703	0.58703
1557	5.768	0.5768
1558	5.6627	0.56627
1559	5.5503	0.55503
1560	5.4663	0.54663
1561	5.3683	0.53683
1562	5.281	0.5281
1563	5.1957	0.51957
1564	5.1333	0.51333
1565	5.06	0.506
1566	4.982	0.4982
1567	4.8803	0.48803
1568	4.791	0.4791
1569	4.6863	0.46863
1570	4.6037	0.46037
1571	4.5037	0.45037
1572	4.41	0.441
1573	4.315	0.4315
1574	4.2323	0.42323
1575	4.153	0.4153
1576	4.0683	0.40683
1577	3.9803	0.39803
1578	3.9047	0.39047
1579	3.8177	0.38177
1580	3.7393	0.37393
1581	3.656	0.3656
1582	3.5877	0.35877
1583	3.511	0.3511
1584	3.4307	0.34307
1585	3.3503	0.33503
1586	3.2813	0.32813
1587	3.2137	0.32137
1588	3.1487	0.31487
1589	3.096	0.3096
1590	3.0423	0.30423
1591	2.9987	0.29987
1592	2.941	0.2941
1593	2.8857	0.28857
1594	2.821	0.2821
1595	2.776	0.2776
1596	2.731	0.2731
1597	2.6743	0.26743
1598	2.6067	0.26067
1599	2.555	0.2555
1600	2.5127	0.25127
1601	2.4757	0.24757
1602	2.4283	0.24283
1603	2.3793	0.23793
1604	2.336	0.2336
1605	2.2997	0.22997
1606	2.276	0.2276
1607	2.242	0.2242
1608	2.2073	0.22073
1609	2.1607	0.21607
1610	2.1247	0.21247
1611	2.0953	0.20953
1612	2.0743	0.20743
1613	2.04	0.204
1614	1.9993	0.19993
1615	1.9703	0.19703
1616	1.9393	0.19393
1617	1.917	0.1917
1618	1.8917	0.18917
1619	1.8707	0.18707
1620	1.847	0.1847
1621	1.8223	0.18223
1622	1.806	0.1806
1623	1.791	0.1791
1624	1.7687	0.17687
1625	1.7477	0.17477
1626	1.728	0.1728
1627	1.71	0.171
1628	1.6937	0.16937
1629	1.676	0.1676
1630	1.6643	0.16643
1631	1.6523	0.16523
1632	1.6367	0.16367
1633	1.606	0.1606
1634	1.5793	0.15793
1635	1.554	0.1554
1636	1.5393	0.15393
1637	1.526	0.1526
1638	1.5183	0.15183
1639	1.516	0.1516
1640	1.5153	0.15153
1641	1.5067	0.15067
1642	1.5013	0.15013
1643	1.494	0.1494
1644	1.489	0.1489
1645	1.4793	0.14793
1646	1.471	0.1471
1647	1.4563	0.14563
1648	1.449	0.1449
1649	1.4357	0.14357
1650	1.427	0.1427
1651	1.416	0.1416
1652	1.3997	0.13997
1653	1.389	0.1389
1654	1.3767	0.13767
1655	1.3767	0.13767
1656	1.3767	0.13767
1657	1.3767	0.13767
1658	1.3693	0.13693
1659	1.3567	0.13567
1660	1.3527	0.13527
1661	1.3503	0.13503
1662	1.348	0.1348
1663	1.3413	0.13413
1664	1.34	0.134
1665	1.346	0.1346
1666	1.3383	0.13383
1667	1.3287	0.13287
1668	1.3213	0.13213
1669	1.3167	0.13167
1670	1.3193	0.13193
1671	1.3187	0.13187
1672	1.3153	0.13153
1673	1.3157	0.13157
1674	1.312	0.1312
1675	1.3193	0.13193
1676	1.3107	0.13107
1677	1.3067	0.13067
1678	1.305	0.1305
1679	1.3027	0.13027
1680	1.3093	0.13093
1681	1.299	0.1299
1682	1.3003	0.13003
1683	1.2907	0.12907
1684	1.2933	0.12933
1685	1.2927	0.12927
1686	1.28	0.128
1687	1.272	0.1272
1688	1.271	0.1271
1689	1.275	0.1275
1690	1.278	0.1278
1691	1.2787	0.12787
1692	1.2913	0.12913
1693	1.304	0.1304
1694	1.3097	0.13097
1695	1.3087	0.13087
1696	1.3073	0.13073
1697	1.3083	0.13083
1698	1.3037	0.13037
1699	1.299	0.1299
1700	1.2907	0.12907
1701	1.2993	0.12993
1702	1.297	0.1297
1703	1.3067	0.13067

## Sheet: Suppl. Fig 5
Supplementary Fig 5A					Supplementary Fig 5B
O2 (%)	O2 (µM)	t (hour)	N(t)/N(t=0h)		O2 (%)	Ox (µM)	Cells	N(16h)/N(t=0h)	Error bar on N(16h)/N(0h)
20.95	250	0	1		20.95	250	AX2 our data	3.7878	0.25339
20.95	250	0.5	1.09434		1	11.9332	AX2 our data	2.07767	0.243144
20.95	250	1	1.16981		0.4	4.77327	AX2 our data	1.22186	0.0694171
20.95	250	1.5	1.19497		0.15	1.78998	AX2 our data	1	0.0617468
20.95	250	2	1.27044		20.95	250	AX3, West 2007	4.28498
20.95	250	2.5	1.33962		2.5	29.8329	AX3, West 2007	3.75969
20.95	250	3	1.56604		1	11.9332	AX3, West 2007	1.9246
20.95	250	3.5	1.63522		20.95	250	AX3, Schiavo 1989	4	0.0798353
20.95	250	4	1.79874		15	178.998	AX3, Schiavo 1989	3.97663	0.0798353
20.95	250	4.5	1.88679		10	119.332	AX3, Schiavo 1989	3.77686	0.0988375
20.95	250	5	2.07547		5	59.6659	AX3, Schiavo 1989	3.7114	0.164299
20.95	250	5.5	2.20755		2	23.8663	AX3, Schiavo 1989	2.61553	0.0818075
20.95	250	6	2.34993
20.95	250	6.5	2.58373
20.95	250	7	2.71561
20.95	250	7.5	2.83551
20.95	250	8	2.99137
20.95	250	8.5	3.09927
20.95	250	9	3.20718
20.95	250	9.5	3.2971
20.95	250	10	3.42898
20.95	250	10.5	3.60283
20.95	250	11	3.69875
20.95	250	11.5	3.81864
20.95	250	12	4.00448
20.95	250	12.5	4.16634
20.95	250	13	4.37016
20.95	250	13.5	4.50803
20.95	250	14	4.62793
20.95	250	14.5	4.86772
20.95	250	15	4.96963
20.95	250	15.5	5.28735
20.95	250	16	5.38926
20.95	250	16.5	5.5691
20.95	250	17	5.73695
20.95	250	17.5	5.85085
20.95	250	18	6.00072
20.95	250	18.5	6.13261
20.95	250	19	6.36041
20.95	250	19.5	6.62417
20.95	250	20	6.86996
20.95	250	20.5	6.98985
20.95	250	21	7.25961
20.95	250	21.5	7.49341
0.15	1.8	22	7.7272
0.15	1.8	22.5	7.96699
0.15	1.8	23	8.3027
0.15	1.8	23.5	8.42259
0.15	1.8	24	8.69235
0.15	1.8	24.5	8.66838
0.15	1.8	25	8.86021
0.15	1.8	25.5	8.92015
0.15	1.8	26	9.06403
0.15	1.8	26.5	9.21989
0.15	1.8	27	9.23188
0.15	1.8	27.5	9.48366
0.15	1.8	28	9.47167
0.15	1.8	28.5	9.51363
0.15	1.8	29	9.47766
0.15	1.8	29.5	9.15994
0.15	1.8	30	9.30382
0.15	1.8	30.5	9.19591
0.15	1.8	31	9.15395
0.15	1.8	31.5	9.22589
0.15	1.8	32	9.3278
0.15	1.8	32.5	9.13596
0.15	1.8	33	9.23188
0.15	1.8	33.5	9.30382
0.15	1.8	34	9.38175
0.15	1.8	34.5	9.61554
0.15	1.8	35	9.46567
0.15	1.8	35.5	9.44769
0.15	1.8	36	9.36976
0.15	1.8	36.5	9.29183
0.15	1.8	37	9.35777
0.15	1.8	37.5	9.47167
0.15	1.8	38	9.65151
0.15	1.8	38.5	9.49565
0.15	1.8	39	9.41172
0.15	1.8	39.5	9.41172
0.15	1.8	40	9.15395
0.15	1.8	40.5	8.87819
0.15	1.8	41	8.74631
0.15	1.8	41.5	8.89018
0.15	1.8	42	8.77029
0.15	1.8	42.5	8.99209
0.15	1.8	43	9.11199
0.15	1.8	43.5	8.79426
0.15	1.8	44	8.5305
0.15	1.8	44.5	8.81225
0.15	1.8	45	8.6384
20.95	250	45.5	8.38063
20.95	250	46	8.37463
20.95	250	46.5	8.34466
20.95	250	47	8.45257
20.95	250	47.5	8.47654
20.95	250	48	8.37463
20.95	250	48.5	8.24874
20.95	250	49	8.34466
20.95	250	49.5	8.47055
20.95	250	50	8.56647
20.95	250	50.5	8.77628
20.95	250	51	8.99209
20.95	250	51.5	9.18992
20.95	250	52	9.41772
20.95	250	52.5	9.6695
20.95	250	53	10.0711
20.95	250	53.5	10.3889
20.95	250	54	10.6287
20.95	250	54.5	11.1262
20.95	250	55	11.6418
20.95	250	55.5	11.8336
20.95	250	56	12.4451
20.95	250	56.5	12.7508
20.95	250	57	13.0205
20.95	250	57.5	13.686
20.95	250	58	13.9497
20.95	250	58.5	14.2615
20.95	250	59	14.5372
20.95	250	59.5	15.1067
20.95	250	60	15.6283
20.95	250	60.5	15.8261
20.95	250	61	16.4016
20.95	250	61.5	16.7553
20.95	250	62	17.4387
20.95	250	62.5	17.4626
20.95	250	63	18.1281
20.95	250	63.5	18.5837
20.95	250	64	19.2071
20.95	250	64.5	19.5308
20.95	250	65	20.2742
20.95	250	65.5	20.7777
20.95	250	66	21.2933
20.95	250	66.5	22.0666
20.95	250	67	22.6481
20.95	250	67.5	23.1996
20.95	250	68	23.6432
20.95	250	68.5	24.3086
20.95	250	69	24.986
20.95	250	69.5	25.9152
